# Supplementary material for: Two major quantitative trait loci control wheat dwarf virus resistance in four related winter wheat populations
Source: Theor Appl Genet. 2023 Apr 7;136(5):103. doi: 10.1007/s00122-023-04349-3 (PMC10082126; doi:10.1007/s00122-023-04349-3)
Supplement: Supplementary file 3 — Supplementary file3 (XLSX 344 KB) [file 122_2023_4349_MOESM3_ESM.xlsx]

## Sheet: Content
Online Resource 3
Article title:	Two major quantitative trait loci control wheat dwarf virus resistance in four related winter wheat populations
Journal:	Theoretical and Applied Genetics
Authors:	Maria Buerstmayr, Hermann Buerstmayr
Name, affiliation, and email of corresponding author:	Hermann Buerstmayr, University of Natural Resources and Life Sciences, Vienna, Institute of Biotechnology in Plant Production, Konrad Lorenz Straße 20, 3430 Tulln, Austria e-mail: hermann.buerstmayr@boku.ac.at
Content:	Table S5 - Table S8, Figure S3
	Table S5 Genetic maps of populations MI/A40, MU/A40, P1314/A40 and A39/P1314
	Table S6 Summary of genetic maps of populations MI/A40, MU/A40, P1314/A40 and A39/P1314
	Table S7 Haplotype comparison of parental lines across the Qwdv.ifa-6A interval
	Table S8 Haplotype comparison of parental lines across the Qwdv.ifa-1B interval
	Figure S3 Number of shared and unique polymorphic markers among mapping populations

## Sheet: Table S5
Table S5 Genetic maps of populations MI/A40, MU/A40, P1314/A40 and A39/P1314. Chromsomal allocations are derived from IWGSC RefSeq v2. N indicates misssing marker polymorphismus for the respective map. For calculating genetic distances (cM) Kosambi mapping function was used
		MI/A40			MU/A40			P1314/A40			A39/P1314
SNP_ID	Chromosome	linkage group	cM		linkage group	cM		linkage group	cM		linkage group	cM
Tdurum_contig44888_837	1A	N	N		N	N		1A_1	0		1A	0
BS00100774_51	1A	1A_1	0		N	N		N	N		N	N
BS00026456_51	1A	1A_1	1.726		1A	0		1A_1	3.939		1A	0
AX-94607341	1A	1A_1	1.726		1A	0		N	N		N	N
AX-109903200	1A	N	N		N	N		1A_1	3.939		1A	0
Kukri_c7192_1128	1A	N	N		N	N		1A_1	3.939		1A	0
BS00059422_51	1A	1A_1	5.787		1A	2.849		1A_1	3.939		1A	0
AX-94608213	1A	1A_1	5.787		N	N		N	N		N	N
BS00023130_51	1A	N	N		N	N		1A_1	3.939		1A	0
AX-111569969	1A	N	N		1A	6.173		1A_1	3.939		1A	0
AX-158555547	1A	N	N		1A	6.173		N	N		N	N
AX-158560734	1A	N	N		N	N		1A_1	3.939		1A	0
BS00085345_51	1A	N	N		N	N		1A_1	3.939		1A	0
wsnp_Ex_c2868_5293485	1A	N	N		N	N		1A_1	3.939		1A	0
AX-158569633	1A	N	N		N	N		1A_1	3.939		1A	0
BS00073243_51	1A	N	N		N	N		1A_1	3.939		1A	0
BS00056550_51	1A	1A_1	12.447		1A	10.41		N	N		N	N
BS00023201_51	1A	N	N		N	N		1A_1	3.939		1A	0
BS00022355_51	1A	N	N		N	N		1A_1	3.939		1A	0
Excalibur_c71158_54	1A	N	N		1A	16.239		N	N		N	N
AX-158537511	1A	N	N		1A	20.349		N	N		N	N
AX-158540049	1A	1A_1	20.753		1A	20.349		N	N		N	N
AX-95215584	1A	1A_1	20.753		1A	20.349		N	N		N	N
Tdurum_contig68827_61	1A	N	N		1A	20.349		N	N		N	N
AX-94976542	1A	N	N		1A	20.349		N	N		N	N
tplb0053o08_2004	1A	1A_1	23.774		1A	20.349		N	N		N	N
CAP11_c2581_302	1A	N	N		1A	24.787		N	N		N	N
AX-95200832	1A	N	N		1A	24.787		1A_1	7.417		1A	5.512
BS00076278_51	1A	1A_1	23.774		1A	20.349		N	N		N	N
AX-158560668	1A	N	N		1A	24.787		N	N		N	N
Tdurum_contig83113_134	1A	N	N		1A	38.68		N	N		N	N
AX-94682405	1A	1A_1	31.72		N	N		N	N		N	N
Tdurum_contig50845_82	1A	1A_1	31.72		N	N		N	N		N	N
BS00064536_51	1A	N	N		1A	41.654		N	N		N	N
AX-158560775	1A	1A_1	36.017		N	N		1A_1	23.439		1A	13.011
AX-94581035	1A	1A_1	36.017		1A	41.654		N	N		N	N
AX-158560731	1A	1A_1	36.017		1A	41.654		N	N		N	N
AX-158556703	1A	1A_1	36.017		1A	41.654		N	N		N	N
BS00039749_51	1A	1A_1	36.017		1A	41.654		N	N		N	N
AX-158555549	1A	1A_1	38.279		1A	45.863		1A_1	23.439		1A	14.853
AX-158569592	1A	N	N		1A	45.863		1A_1	23.439		1A	17.392
AX-94691648	1A	1A_1	42.813		N	N		N	N		1A	17.392
AX-94615199	1A	1A_1	42.813		N	N		1A_1	26.465		1A	17.392
AX-94599217	1A	1A_1	42.813		N	N		1A_1	26.465		1A	17.392
AX-158537518	1A	1A_1	46.729		1A	49.595		1A_1	26.465		N	N
BS00105601_51	1A	1A_1	46.729		1A	49.595		1A_1	26.465		N	N
AX-158537529	1A	1A_1	46.729		1A	49.595		1A_1	26.465		N	N
wsnp_Ex_c48087_53105842	1A	N	N		N	N		1A_1	26.465		1A	24.541
CAP7_c4833_141	1A	1A_1	46.729		1A	49.595		N	N		1A	27.379
AX-110911122	1A	N	N		N	N		1A_1	26.465		1A	30.205
AX-89550716	1A	1A_1	49.578		1A	49.595		1A_1	26.465		N	N
wsnp_BF484606A_Ta_2_3	1A	1A_1	49.578		1A	49.595		N	N		1A	30.205
AX-94846405	1A	1A_1	49.578		1A	49.595		N	N		1A	32.106
AX-158544725	1A	1A_1	49.578		N	N		1A_1	26.465		N	N
AX-94443825	1A	1A_1	52.608		1A	55.036		N	N		1A	35.854
Tdurum_contig13946_241	1A	N	N		N	N		1A_1	29.204		1A	35.854
Tdurum_contig77289_179	1A	N	N		N	N		1A_1	29.204		1A	35.854
AX-158539970	1A	1A_1	54.929		N	N		1A_1	29.204		N	N
Tdurum_contig11004_613	1A	N	N		1A	59.812		N	N		N	N
AX-94415898	1A	N	N		N	N		1A_1	29.204		1A	40.822
AX-158537531	1A	N	N		1A	59.812		1A_1	29.204		1A	43.523
AX-109897617	1A	N	N		N	N		1A_1	29.204		1A	43.523
AX-158540449	1A	1A_1	59.411		N	N		N	N		N	N
AX-89777926	1A	1A_1	59.411		N	N		N	N		N	N
Tdurum_contig5008_635	1A	1A_1	61.78		1A	64.399		1A_1	32.311		1A	46.602
Tdurum_contig5008_556	1A	1A_1	61.78		1A	64.399		N	N		N	N
AX-158569384	1A	1A_1	61.78		1A	67.838		1A_1	34.56		1A	46.602
BobWhite_c4646_119	1A	N	N		1A	67.838		1A_1	34.56		1A	46.602
AX-94916468	1A	N	N		1A	70.215		N	N		N	N
IAAV5931	1A	N	N		1A	73.072		N	N		N	N
AX-109369758	1A	1A_1	69.582		N	N		1A_1	42.439		1A	49.494
BS00074517_51	1A	N	N		N	N		1A_1	44.943		1A	54.275
AX-109853902	1A	N	N		N	N		1A_1	44.943		N	N
AX-158556680	1A	1A_1	73.029		1A	76.448		1A_1	44.943		1A	58.446
AX-158555559	1A	1A_1	73.029		1A	76.448		1A_1	44.943		N	N
AX-158536817	1A	1A_1	73.029		1A	76.448		1A_1	44.943		N	N
AX-110545841	1A	1A_1	73.029		1A	77.924		1A_1	44.943		1A	58.446
AX-110029490	1A	1A_1	73.029		1A	77.924		1A_1	44.943		1A	58.446
BS00064679_51	1A	1A_1	73.029		1A	77.924		1A_1	44.943		1A	58.446
AX-110368348	1A	1A_1	73.029		1A	77.924		1A_1	44.943		1A	58.446
BS00072686_51	1A	1A_1	73.029		1A	77.924		1A_1	48.473		1A	58.446
wsnp_Ex_c5634_9906981	1A	1A_1	73.029		1A	77.924		1A_1	48.473		1A	58.446
AX-94397743	1A	1A_1	73.029		1A	77.924		1A_1	48.473		1A	58.446
wsnp_Ex_c1427_2736441	1A	N	N		N	N		N	N		1A	58.446
wsnp_Ku_c17726_26872129	1A	1A_1	73.029		1A	77.924		1A_1	48.473		N	N
wsnp_Ex_c44049_50205457	1A	1A_1	73.029		1A	77.924		1A_1	48.473		N	N
Kukri_c32885_145	1A	1A_1	73.029		1A	77.924		1A_1	51.969		N	N
wsnp_Ex_c14866_22995097	1A	1A_1	73.029		1A	77.924		1A_1	51.969		N	N
AX-158560544	1A	1A_1	73.029		1A	77.924		1A_1	51.969		N	N
Ex_c5759_628	1A	1A_1	74.029		1A	77.924		1A_1	51.969		N	N
wsnp_Ex_c33831_42253707	1A	1A_1	74.029		1A	77.924		1A_1	51.969		N	N
wsnp_Ex_c8885_14842394	1A	1A_1	74.029		1A	77.924		1A_1	51.969		N	N
CAP12_c6266_339	1A	1A_1	74.029		1A	77.924		1A_1	51.969		N	N
AX-89648769	1A	1A_1	74.029		1A	77.924		1A_1	51.969		N	N
RAC875_c38417_246	1A	1A_1	74.029		1A	77.924		1A_1	51.969		N	N
AX-86165887	1A	1A_1	74.029		1A	77.924		1A_1	51.969		1A	61.098
AX-111501667	1A	1A_1	74.029		1A	77.924		1A_1	51.969		1A	61.098
Tdurum_contig48416_335	1A	1A_1	74.029		1A	77.924		1A_1	51.969		N	N
AX-158539847	1A	N	N		N	N		N	N		1A	61.098
Ex_c25689_1606	1A	N	N		1A	80.278		N	N		N	N
wsnp_Ex_c10257_16825240	1A	N	N		1A	80.278		N	N		N	N
AX-109387872	1A	N	N		N	N		1A_1	57.685		N	N
tplb0046g22_1351	1A	N	N		1A	81.953		N	N		N	N
wsnp_Ku_c4018_7333828	1A	N	N		1A	81.953		N	N		N	N
wsnp_Ex_c572_1138770	1A	N	N		1A	81.953		N	N		N	N
wsnp_Ex_c572_1138503	1A	N	N		1A	81.953		N	N		N	N
AX-158556652	1A	N	N		1A	81.953		N	N		N	N
AX-110554067	1A	N	N		N	N		1A_1	62.652		1A	69.711
AX-94478919	1A	1A_1	77.736		N	N		1A_1	62.652		1A	69.711
AX-94600055	1A	1A_1	77.736		N	N		1A_1	62.652		1A	69.711
RAC875_c86680_391	1A	1A_1	77.736		N	N		1A_1	62.652		1A	69.711
BS00022318_51	1A	N	N		1A	81.953		N	N		N	N
wsnp_Ex_c25734_34995416	1A	1A_1	77.736		N	N		N	N		N	N
AX-158539806	1A	N	N		1A	84.115		1A_1	69.212		N	N
AX-95110122	1A	N	N		N	N		1A_1	69.212		N	N
AX-158556546	1A	N	N		1A	84.115		N	N		1A	75.516
AX-111503623	1A	N	N		1A	84.115		N	N		1A	75.516
AX-158605696	1A	N	N		1A	84.115		N	N		N	N
Kukri_c10239_2186	1A	N	N		1A	84.115		N	N		N	N
AX-158544398	1A	N	N		N	N		N	N		1A	78.992
AX-158569064	1A	N	N		1A	84.115		N	N		1A	78.992
AX-158537448	1A	1A_1	79.945		N	N		1A_1	76.585		1A	78.992
BS00067421_51	1A	N	N		N	N		N	N		1A	78.992
AX-108782275	1A	N	N		1A	84.115		N	N		1A	78.992
AX-111509952	1A	N	N		N	N		N	N		1A	78.992
BS00022698_51	1A	N	N		N	N		N	N		1A	78.992
AX-158539802	1A	N	N		1A	84.115		N	N		N	N
AX-110951565	1A	1A_1	82.414		N	N		N	N		N	N
RFL_Contig3203_1971	1A	1A_1	82.414		1A	84.115		N	N		1A	78.992
AX-109890741	1A	1A_1	82.414		1A	84.115		N	N		N	N
AX-110399569	1A	1A_1	82.414		1A	84.115		N	N		1A	82.179
AX-89431767	1A	1A_1	82.414		1A	84.115		N	N		1A	82.179
wsnp_Ex_c5192_9203682	1A	1A_1	82.414		1A	84.115		N	N		1A	82.179
AX-108962998	1A	1A_1	82.414		N	N		N	N		1A	82.179
AX-109396777	1A	1A_1	82.414		1A	84.115		N	N		1A	82.179
AX-158544600	1A	1A_1	82.414		N	N		N	N		N	N
AX-110509256	1A	N	N		N	N		N	N		1A	84.84
AX-109288465	1A	1A_1	82.414		1A	84.115		N	N		N	N
AX-158560583	1A	N	N		1A	86.508		N	N		1A	88.691
BS00021714_51	1A	N	N		1A	88.557		N	N		1A	88.691
AX-94583334	1A	N	N		1A	88.557		1A_1	78.499		N	N
AX-158560555	1A	N	N		1A	88.557		1A_1	78.499		N	N
AX-108897448	1A	N	N		1A	88.557		1A_1	78.499		N	N
AX-109920916	1A	N	N		1A	88.557		1A_1	78.499		N	N
AX-158544603	1A	N	N		1A	90.494		1A_1	78.499		N	N
AX-108753174	1A	N	N		1A	90.494		1A_1	78.499		N	N
AX-94679138	1A	1A_1	82.414		N	N		N	N		N	N
AX-111506455	1A	1A_1	86.737		N	N		1A_1	78.499		1A	98.403
AX-158556605	1A	1A_1	88.811		N	N		1A_1	78.499		1A	100.471
AX-94462123	1A	1A_1	88.811		N	N		1A_1	78.499		1A	100.471
AX-158569077	1A	1A_1	88.811		N	N		1A_1	78.499		1A	102.827
AX-158536689	1A	1A_1	91.085		N	N		1A_1	81.078		1A	102.827
AX-86174938	1A	1A_1	91.085		N	N		1A_1	81.078		1A	102.827
AX-108851331	1A	N	N		1A	96.643		N	N		N	N
TGWA25K-TG0182	1A	N	N		1A	96.643		N	N		N	N
RAC875_rep_c112044_340	1A	N	N		1A	96.643		N	N		N	N
AX-110003783	1A	N	N		1A	96.643		N	N		N	N
AX-111135532	1A	1A_1	94.392		1A	98.994		N	N		N	N
AX-110924523	1A	1A_1	94.392		1A	98.994		N	N		N	N
AX-158537446	1A	1A_1	94.392		1A	98.994		N	N		N	N
RFL_Contig22_617	1A	N	N		1A	98.994		N	N		N	N
AX-94631158	1A	1A_1	94.392		N	N		N	N		N	N
wsnp_Ra_c11877_19161832	1A	1A_1	94.392		1A	98.994		N	N		N	N
AX-158560436	1A	1A_1	94.392		N	N		N	N		N	N
BS00021728_51	1A	N	N		1A	98.994		N	N		N	N
AX-109420401	1A	N	N		N	N		1A_1	87.977		1A	106.312
AX-89341466	1A	1A_1	96.237		1A	98.994		N	N		N	N
AX-158569338	1A	N	N		1A	98.994		1A_1	91.874		1A	108.25
AX-108882911	1A	N	N		1A	98.994		N	N		N	N
AX-158569260	1A	N	N		N	N		1A_1	94.932		1A	108.25
wsnp_Ku_c1642_3232242	1A	N	N		1A	98.994		1A_1	94.932		1A	108.25
AX-108829158	1A	N	N		N	N		1A_1	94.932		1A	111.321
TG0045	1A	N	N		N	N		1A_1	98.577		1A	111.321
TGWA25K-TG0045	1A	N	N		N	N		1A_1	98.577		1A	111.321
AX-109891947	1A	N	N		N	N		1A_1	98.577		1A	111.321
AX-111499300	1A	N	N		N	N		1A_1	98.577		1A	111.321
AX-110364500	1A	N	N		N	N		1A_1	98.577		1A	114.338
AX-110375940	1A	N	N		N	N		1A_1	98.577		1A	114.338
AX-109279209	1A	N	N		N	N		1A_1	98.577		1A	114.338
AX-108902594	1A	N	N		N	N		1A_1	101.835		1A	114.338
AX-108748722	1A	N	N		N	N		1A_1	101.835		1A	114.338
Ku_c1313_1673	1A	N	N		1A	105.03		N	N		N	N
AX-109309948	1A	N	N		1A	105.03		N	N		N	N
wsnp_JD_c6544_7697578	1A	N	N		1A	105.03		N	N		N	N
AX-158539839	1A	N	N		1A	105.03		N	N		N	N
wsnp_Ku_c23012_32893918	1A	N	N		1A	107.823		1A_1	104.779		1A	117.532
BS00022158_51	1A	N	N		1A	107.823		N	N		N	N
AX-110360729	1A	N	N		N	N		1A_1	104.779		1A	117.532
AX-158536790	1A	N	N		N	N		1A_1	104.779		1A	117.532
BobWhite_c11946_277	1A	N	N		1A	110.644		1A_1	104.779		1A	117.532
AX-158536788	1A	N	N		N	N		1A_1	104.779		1A	117.532
AX-158560553	1A	N	N		1A	110.644		N	N		N	N
Excalibur_c1845_4911	1A	N	N		1A	113.258		N	N		N	N
RAC875_c12993_201	1A	N	N		1A	113.258		N	N		N	N
AX-95630766	1A	N	N		1A	113.258		N	N		N	N
RAC875_c45115_509	1A	N	N		1A	113.258		N	N		N	N
AX-158569071	1A	N	N		N	N		1A_1	104.779		1A	117.532
BobWhite_c96_170	1A	N	N		1A	120.11		N	N		N	N
AX-158595435	1A	1A_1	110.259		1A	123.6		N	N		N	N
wsnp_Ku_c33917_43336069	1A	1A_1	110.259		1A	123.6		N	N		N	N
BobWhite_c26122_129	1A	1A_1	110.259		1A	123.6		N	N		N	N
Kukri_c45512_193	1A	1A_1	113.885		N	N		1A_1	113.148		1A	125.322
AX-94502624	1A	1A_1	117.293		N	N		1A_1	113.148		1A	125.322
wsnp_CAP7_c3472_1623955	1A	1A_1	117.293		N	N		1A_1	113.148		1A	125.322
AX-158539768	1A	1A_1	117.293		N	N		1A_1	113.148		1A	125.322
AX-158539764	1A	1A_1	117.293		N	N		1A_1	113.148		1A	125.322
AX-158569055	1A	1A_1	117.293		N	N		1A_1	113.148		1A	127.777
AX-158568880	1A	1A_1	117.293		N	N		1A_1	117.385		1A	127.777
wsnp_BG606986A_Ta_2_1	1A	1A_1	117.293		N	N		1A_1	117.385		1A	127.777
RAC875_c25814_361	1A	1A_1	117.293		N	N		1A_1	117.385		1A	127.777
BS00109991_51	1A	N	N		N	N		1A_1	121.888		1A	131.582
AX-158537485	1A	N	N		N	N		1A_1	121.888		1A	131.582
GENE-0262_431	1A	N	N		N	N		1A_1	121.888		1A	131.582
AX-95146857	1A	N	N		N	N		1A_1	121.888		1A	134.593
AX-158556632	1A	1A_1	121.312		1A	133.607		N	N		N	N
GENE-0069_468	1A	1A_1	121.312		1A	133.607		1A_1	127.207		1A	137.899
Excalibur_c97157_65	1A	1A_1	121.312		1A	133.607		1A_1	127.207		1A	139.478
BobWhite_c23632_322	1A	1A_1	124.415		1A	133.607		1A_1	127.207		1A	139.478
wsnp_JD_c3973_5044238	1A	N	N		N	N		1A_1	127.207		1A	139.478
AX-89552689	1A	N	N		N	N		1A_1	127.207		1A	139.478
AX-158539843	1A	N	N		N	N		1A_1	127.207		1A	141.611
AX-89373031	1A	N	N		N	N		1A_1	127.207		1A	141.611
AX-158569311	1A	1A_1	127.752		N	N		N	N		N	N
wsnp_Ex_rep_c102067_87314043	1A	1A_1	127.752		N	N		N	N		N	N
TGWA25K-TG0203	1A	1A_1	127.752		N	N		1A_1	127.207		1A	141.611
AX-158560577	1A	1A_1	127.752		N	N		N	N		N	N
AX-111159764	1A	1A_1	127.752		N	N		N	N		N	N
GENE-0033_233	1A	1A_1	127.752		N	N		N	N		N	N
wsnp_BE443588A_Ta_2_2	1A	1A_1	127.752		N	N		N	N		N	N
Tdurum_contig96086_74	1A	1A_1	127.752		N	N		N	N		N	N
BobWhite_c41272_159	1A	1A_1	127.752		N	N		N	N		N	N
AX-94480220	1A	1A_1	127.752		N	N		N	N		N	N
IACX14	1A	1A_1	130.137		N	N		1A_1	135.261		1A	141.611
TGWA25K-TG0275	1A	1A_1	133.537		N	N		1A_1	139.589		1A	143.892
AX-158544495	1A	N	N		N	N		1A_1	139.589		1A	145.621
BobWhite_rep_c49755_131	1A	N	N		N	N		1A_1	139.589		1A	145.621
AX-89474531	1A	N	N		N	N		1A_1	139.589		1A	145.621
AX-158605771	1A	N	N		N	N		1A_1	139.589		1A	145.621
AX-109348426	1A	N	N		N	N		1A_1	139.589		1A	145.621
wsnp_Ku_rep_c109724_94227136	1A	N	N		N	N		1A_1	139.589		1A	145.621
AX-158555485	1A	N	N		N	N		1A_1	139.589		1A	145.621
AX-158555535	1A	N	N		N	N		1A_1	139.589		1A	145.621
CAP12_c8163_118	1A	N	N		N	N		1A_1	139.589		1A	145.621
AX-158536782	1A	N	N		N	N		1A_1	139.589		1A	145.621
Excalibur_c66_147	1A	N	N		N	N		1A_1	139.589		1A	147.428
Tdurum_contig81011_244	1A	N	N		N	N		1A_1	139.589		1A	147.428
wsnp_CAP11_c146_160903	1A	N	N		N	N		1A_1	139.589		1A	147.428
AX-108948487	1A	N	N		N	N		1A_1	143.762		1A	149.752
AX-158556635	1A	N	N		N	N		1A_1	143.762		1A	149.752
AX-158560331	1A	1A_2	0		N	N		N	N		N	N
AX-95137931	1A	1A_2	0		N	N		N	N		N	N
AX-89462272	1A	1A_2	0		N	N		N	N		N	N
BS00023114_51	1A	1A_2	0		N	N		N	N		N	N
BS00106641_51	1A	1A_2	0		N	N		N	N		N	N
AX-158537419	1A	1A_2	3.842		N	N		N	N		N	N
AX-158569206	1A	1A_2	3.842		1A	151.298		N	N		N	N
wsnp_Ex_c9343_15514687	1A	1A_2	3.842		N	N		N	N		N	N
wsnp_Ex_c9343_15514531	1A	1A_2	3.842		1A	151.298		N	N		N	N
AX-158569204	1A	1A_2	3.842		N	N		N	N		N	N
AX-109380588	1A	1A_2	7.838		N	N		N	N		N	N
AX-158539929	1A	1A_2	12.7		1A	154.925		N	N		N	N
AX-110395760	1A	1A_2	12.7		1A	154.925		1A_1	151.972		1A	159.83
AX-109338741	1A	N	N		N	N		1A_1	151.972		N	N
wsnp_Ex_c3201_5910642	1A	1A_2	12.7		N	N		N	N		N	N
AX-158556608	1A	N	N		1A	159.626		N	N		N	N
AX-158569026	1A	N	N		N	N		N	N		1A	162.344
AX-158555540	1A	N	N		1A	164.785		1A_1	167.276		N	N
BS00065170_51	1A	N	N		1A	164.785		1A_1	167.276		N	N
AX-158569251	1A	1A_2	21.326		1A	167.986		1A_1	167.276		1A	162.344
AX-94419426	1A	N	N		N	N		1A_1	167.276		1A	164.843
AX-89427262	1A	N	N		1A	167.986		1A_1	167.276		N	N
AX-94892480	1A	N	N		1A	171.038		N	N		N	N
AX-158536813	1A	1A_2	21.326		1A	171.038		1A_1	172.737		N	N
AX-108914743	1A	1A_2	26.025		1A	174.301		1A_1	176.539		N	N
BS00070991_51	1A	1A_2	26.025		1A	174.301		1A_1	176.539		N	N
AX-95151237	1A	1A_2	26.025		1A	174.301		1A_1	176.539		N	N
AX-111698963	1A	1A_2	26.025		1A	174.301		1A_1	176.539		N	N
AX-109372762	1A	N	N		1A	177.729		1A_1	180.877		N	N
BS00035273_51	1A	N	N		1A	177.729		1A_1	180.877		N	N
AX-158556621	1A	1A_2	30.379		1A	177.729		1A_1	185.642		N	N
IAAV4435	1A	N	N		1A	177.729		N	N		1A	178.956
AX-111471275	1A	1A_2	30.379		1A	177.729		1A_1	185.642		N	N
AX-111098763	1A	1A_2	30.379		1A	177.729		1A_1	185.642		N	N
AX-89575429	1A	1A_2	30.379		1A	177.729		1A_1	185.642		N	N
wsnp_Ex_c1255_2411550	1A	N	N		1A	181.937		N	N		1A	181.783
wsnp_Ku_c330_683203	1A	N	N		1A	181.937		N	N		1A	181.783
AX-158555502	1A	N	N		1A	181.937		N	N		1A	181.783
AX-94450565	1A	N	N		1A	181.937		N	N		1A	181.783
AX-158569209	1A	1A_2	30.379		1A	181.937		1A_1	185.642		N	N
RAC875_c85550_73	1A	N	N		1A	184.252		N	N		1A	185.353
CAP11_c1115_150	1A	1A_2	34.038		N	N		1A_1	190.09		1A	185.353
AX-111564213	1A	1A_2	34.038		1A	184.252		1A_1	190.09		N	N
AX-158569035	1A	N	N		1A	187.013		N	N		1A	185.353
wsnp_Ex_c2918_5381441	1A	N	N		1A	190.697		N	N		N	N
wsnp_JD_c12333_12595897	1A	N	N		1A	190.697		N	N		1A	188.696
wsnp_Ex_rep_c72011_70562321	1A	N	N		1A	190.697		N	N		1A	188.696
AX-111467128	1A	N	N		1A	190.697		N	N		1A	188.696
tplb0059i08_441	1A	N	N		1A	190.697		N	N		1A	188.696
Excalibur_c9676_163	1A	N	N		1A	20.349		N	N		N	N
Tdurum_contig46413_680	1A	N	N		1A	20.349		N	N		N	N
BS00050522_51	1B	1B	0		N	N		1B_1	0		N	N
AX-158607148	1B	N	N		N	N		1B_1	0		N	N
TGWA25K-TG0220	1B	1B	2.376		N	N		N	N		N	N
Ra_c69552_1419	1B	N	N		N	N		1B_1	0		N	N
AX-158571730	1B	1B	5.043		1B_2	0		N	N		N	N
AX-158545235	1B	1B	11.612		N	N		N	N		N	N
BS00074962_51	1B	N	N		N	N		1B_1	0		N	N
BS00105833_51	1B	1B	20.136		1B_2	22.52		N	N		N	N
Excalibur_c55959_651	1B	1B	20.136		1B_2	22.52		1B_1	0		N	N
IAAV1312	1B	N	N		N	N		1B_1	0		N	N
Excalibur_c95656_129	1B	1B	32.994		N	N		N	N		N	N
RFL_Contig2160_617	1B	1B	35.302		N	N		N	N		N	N
BS00087787_51	1B	N	N		N	N		1B_1	0		N	N
AX-158595824	1B	1B	38.109		N	N		N	N		N	N
AX-95152103	1B	N	N		N	N		1B_1	0		N	N
AX-158521565	1B	1B	40.976		1B_1	0		N	N		N	N
IAAV9176	1B	N	N		N	N		1B_1	0		N	N
TGWA25K-TG0126	1B	N	N		N	N		1B_1	0		N	N
Kukri_c17540_394	1B	N	N		N	N		1B_1	0		N	N
BS00093740_51	1B	N	N		N	N		1B_1	0		N	N
TGWA25K-TG0025	1B	N	N		N	N		1B_1	0		1B_1	0
wsnp_BE443531B_Ta_1_1	1B	1B	49.347		1B_1	3.253		N	N		N	N
BS00066165_51	1B	N	N		N	N		1B_1	0		N	N
AX-94673150	1B	N	N		N	N		1B_1	0		N	N
AX-158561162	1B	1B	51.358		1B_1	5.711		N	N		N	N
AX-158561091	1B	1B	51.358		1B_1	5.711		N	N		N	N
AX-94470119	1B	1B	51.358		1B_1	5.711		N	N		N	N
BobWhite_c13654_447	1B	N	N		N	N		1B_1	0		N	N
AX-110385663	1B	N	N		N	N		1B_1	0		N	N
AX-158545071	1B	N	N		N	N		1B_1	0		N	N
BS00065139_51	1B	N	N		N	N		1B_1	0		N	N
AX-111565329	1B	N	N		N	N		1B_1	0		N	N
BS00050126_51	1B	N	N		N	N		1B_1	0		N	N
AX-110366212	1B	N	N		N	N		1B_1	0		N	N
Ra_c16069_1820	1B	N	N		N	N		1B_1	1.499		N	N
AX-158540117	1B	N	N		N	N		1B_1	1.499		1B_1	1.434
wsnp_Ex_c1429_2745237	1B	N	N		N	N		1B_1	1.499		N	N
AX-94616791	1B	N	N		N	N		1B_1	1.499		N	N
wsnp_Ex_c5947_10431109	1B	N	N		N	N		1B_1	1.499		N	N
AX-108962827	1B	N	N		N	N		1B_1	1.499		N	N
wsnp_Ra_c21132_30487331	1B	N	N		N	N		1B_1	3.727		N	N
AX-108815692	1B	N	N		N	N		1B_1	3.727		N	N
AX-94433968	1B	N	N		N	N		1B_1	3.727		N	N
Tdurum_contig70304_781	1B	N	N		N	N		N	N		1B_1	9.777
GENE-3626_308	1B	N	N		N	N		1B_1	12.418		N	N
AX-158570359	1B	N	N		N	N		1B_1	12.418		N	N
BS00069723_51	1B	N	N		N	N		1B_1	12.418		N	N
AX-109283327	1B	N	N		N	N		1B_1	12.418		N	N
wsnp_Ra_c2027_3943938	1B	N	N		N	N		1B_1	12.418		N	N
wsnp_CAP7_c940_480745	1B	N	N		N	N		1B_1	12.418		N	N
AX-108974554	1B	N	N		N	N		1B_1	12.418		N	N
AX-158570361	1B	N	N		N	N		1B_1	12.418		N	N
BS00095568_51	1B	N	N		N	N		1B_1	12.418		N	N
AX-110459339	1B	N	N		N	N		1B_1	12.418		N	N
AX-110418815	1B	N	N		N	N		1B_1	12.418		N	N
AX-158570336	1B	N	N		N	N		1B_1	12.418		N	N
Kukri_c67707_114	1B	N	N		N	N		1B_1	12.418		N	N
GENE-0142_178	1B	N	N		N	N		1B_1	12.418		N	N
CAP7_c3456_113	1B	N	N		N	N		1B_1	12.418		N	N
BS00071465_51	1B	N	N		N	N		1B_1	12.418		N	N
BS00023142_51	1B	N	N		N	N		1B_1	12.418		N	N
AX-158544898	1B	N	N		1B_1	11.129		N	N		N	N
AX-158570189	1B	N	N		1B_1	11.129		N	N		N	N
AX-95659642	1B	N	N		1B_1	11.129		N	N		N	N
Tdurum_contig31102_299	1B	1B	56.704		N	N		N	N		N	N
AX-95632122	1B	1B	56.704		N	N		N	N		N	N
AX-158556737	1B	1B	59.453		N	N		N	N		N	N
AX-158521182	1B	1B	59.453		N	N		N	N		N	N
CAP12_c1129_220	1B	1B	59.453		1B_1	14.327		1B_1	16.126		1B_1	11.89
AX-158521219	1B	N	N		N	N		1B_1	16.126		1B_1	11.89
AX-158521033	1B	N	N		N	N		1B_1	16.126		1B_1	11.89
AX-110477406	1B	N	N		N	N		1B_1	16.126		1B_1	11.89
AX-158521142	1B	N	N		N	N		1B_1	16.126		1B_1	11.89
AX-94620208	1B	N	N		N	N		1B_1	16.126		N	N
wsnp_CAP11_c543_375403	1B	N	N		N	N		1B_1	16.126		1B_1	11.89
AX-109333618	1B	N	N		N	N		1B_1	16.126		1B_1	14.404
wsnp_Ex_c7447_12752449	1B	N	N		N	N		1B_1	16.126		1B_1	14.404
AX-158560899	1B	N	N		N	N		1B_1	16.126		1B_1	14.404
AX-158521150	1B	N	N		N	N		1B_1	16.126		1B_1	14.404
BS00048610_51	1B	N	N		N	N		1B_1	16.126		1B_1	14.404
Tdurum_contig83770_218	1B	N	N		N	N		1B_1	16.126		1B_1	17.066
AX-158521152	1B	N	N		N	N		1B_1	16.126		1B_1	17.066
AX-110448009	1B	N	N		N	N		1B_1	16.126		1B_1	17.066
BS00068083_51	1B	N	N		N	N		1B_1	16.126		1B_1	17.066
Tdurum_contig42749_3287	1B	N	N		N	N		1B_1	16.126		1B_1	17.066
AX-94395353	1B	N	N		N	N		1B_1	16.126		1B_1	17.066
AX-158570553	1B	N	N		N	N		1B_1	16.126		1B_1	17.066
AX-109882902	1B	N	N		N	N		1B_1	16.126		1B_1	17.066
AX-94682892	1B	1B	62.469		1B_1	18.262		N	N		1B_1	17.066
GENE-0120_397	1B	1B	62.469		1B_1	18.262		1B_1	16.126		N	N
AX-158570193	1B	N	N		N	N		1B_1	18.163		1B_1	17.066
AX-110580885	1B	1B	62.469		1B_1	22.115		1B_1	18.163		N	N
wsnp_Ex_c1440_2764867	1B	N	N		N	N		1B_1	18.163		1B_1	17.066
AX-86179442	1B	1B	62.469		1B_1	22.115		1B_1	18.163		N	N
AX-94533970	1B	1B	62.469		1B_1	22.115		1B_1	18.163		N	N
BS00093475_51	1B	N	N		N	N		1B_1	18.163		1B_1	17.066
AX-94462858	1B	1B	62.469		1B_1	22.115		N	N		1B_1	17.066
AX-95010111	1B	N	N		N	N		1B_1	20.447		1B_1	17.066
wsnp_Ex_rep_c101231_86636951	1B	N	N		N	N		1B_1	20.447		1B_1	17.066
wsnp_Ex_c58292_59652859	1B	N	N		1B_1	24.496		1B_1	20.447		N	N
BobWhite_rep_c57575_65	1B	N	N		1B_1	24.496		N	N		1B_1	17.066
BS00082521_51	1B	N	N		N	N		N	N		1B_1	17.066
AX-111567165	1B	N	N		N	N		1B_1	20.447		N	N
AX-110606361	1B	N	N		N	N		N	N		1B_1	19.697
AX-158521030	1B	N	N		N	N		1B_1	20.447		1B_1	19.697
AX-158531959	1B	N	N		N	N		1B_1	20.447		N	N
AX-158521426	1B	N	N		N	N		1B_1	20.447		1B_1	19.697
AX-158570494	1B	N	N		N	N		1B_1	22.822		1B_1	19.697
AX-94488007	1B	N	N		N	N		N	N		1B_1	19.697
AX-158521040	1B	N	N		N	N		N	N		1B_1	19.697
AX-108776134	1B	N	N		N	N		N	N		1B_1	19.697
Excalibur_c60931_1260	1B	N	N		N	N		1B_1	25.292		N	N
AX-158570460	1B	N	N		N	N		1B_1	25.292		1B_1	19.697
AX-158521360	1B	N	N		N	N		1B_1	25.292		N	N
BS00076405_51	1B	N	N		N	N		1B_1	25.292		N	N
AX-95098685	1B	N	N		N	N		1B_1	25.292		1B_1	19.697
AX-158540245	1B	N	N		N	N		N	N		1B_1	19.697
Tdurum_contig42852_667	1B	N	N		N	N		1B_1	25.292		N	N
AX-158556811	1B	N	N		1B_1	28.118		N	N		N	N
AX-158521402	1B	N	N		N	N		1B_1	27.571		N	N
AX-158606852	1B	N	N		1B_1	28.118		N	N		N	N
BobWhite_c11044_322	1B	N	N		1B_1	28.118		1B_1	27.571		N	N
Kukri_c15391_468	1B	N	N		1B_1	28.118		1B_1	27.571		N	N
AX-158544878	1B	N	N		N	N		1B_1	27.571		1B_1	22.54
AX-158544881	1B	N	N		N	N		1B_1	27.571		1B_1	22.54
AX-158531919	1B	N	N		1B_1	28.118		N	N		1B_1	22.54
wsnp_Ex_c13109_20725640	1B	N	N		1B_1	28.118		1B_1	27.571		N	N
wsnp_Ex_c23235_32471767	1B	N	N		1B_1	28.118		1B_1	27.571		N	N
wsnp_Ex_c23230_32466568	1B	N	N		1B_1	28.118		1B_1	27.571		N	N
AX-158570103	1B	N	N		N	N		1B_1	27.571		1B_1	22.54
wsnp_CAP11_c287_244799	1B	N	N		1B_1	30.43		N	N		1B_1	22.54
AX-158544943	1B	N	N		1B_1	30.43		1B_1	27.571		N	N
BS00031596_51	1B	N	N		N	N		1B_1	27.571		1B_1	22.54
TGWA25K-TG0177	1B	N	N		N	N		1B_1	27.571		1B_1	22.54
AX-109392359	1B	N	N		1B_1	30.43		1B_1	27.571		N	N
Tdurum_contig13117_1316	1B	N	N		N	N		N	N		1B_1	22.54
AX-108878743	1B	N	N		1B_1	33.466		1B_1	27.571		1B_1	22.54
BS00089031_51	1B	N	N		1B_1	33.466		1B_1	27.571		1B_1	22.54
AX-158545048	1B	N	N		1B_1	33.466		1B_1	27.571		N	N
AX-94492031	1B	N	N		1B_1	33.466		1B_1	27.571		N	N
AX-110974122	1B	N	N		1B_1	33.466		1B_1	27.571		N	N
AX-158545090	1B	N	N		1B_1	33.466		N	N		1B_1	22.54
AX-158540093	1B	N	N		N	N		1B_1	27.571		1B_1	22.54
AX-94620168	1B	N	N		N	N		1B_1	27.571		1B_1	22.54
AX-110483510	1B	N	N		1B_1	36.057		1B_1	27.571		1B_1	22.54
AX-111496365	1B	N	N		1B_1	38.224		1B_1	27.571		1B_1	25.112
AX-111596716	1B	N	N		1B_1	38.224		N	N		1B_1	25.112
AX-158602974	1B	N	N		N	N		1B_1	27.571		1B_1	25.112
AX-158540092	1B	N	N		N	N		1B_1	27.571		N	N
TA004690-1102	1B	N	N		1B_1	40.533		N	N		N	N
BobWhite_c39656_106	1B	N	N		1B_1	40.533		N	N		N	N
BS00040743_51	1B	N	N		1B_1	40.533		N	N		N	N
AX-158570539	1B	N	N		1B_1	40.533		N	N		N	N
AX-158532056	1B	1B	75.354		1B_1	44.888		N	N		N	N
BS00064162_51	1B	1B	77.894		1B_1	47.003		1B_1	33.23		N	N
Tdurum_contig96049_200	1B	1B	77.894		1B_1	47.003		N	N		N	N
AX-158521229	1B	1B	77.894		1B_1	47.003		1B_1	36.935		N	N
AX-89719057	1B	N	N		N	N		1B_1	41.895		N	N
IACX906	1B	1B	82.121		1B_1	47.003		1B_1	41.895		N	N
TA003586-0637	1B	1B	82.121		1B_1	47.003		1B_1	41.895		N	N
wsnp_Ex_c194_381656	1B	1B	85.734		1B_1	47.003		N	N		N	N
BS00022851_51	1B	1B	88.48		1B_1	47.003		1B_1	45.115		N	N
Ku_c16636_347	1B	1B	88.48		1B_1	47.003		N	N		N	N
BS00021680_51	1B	1B	88.48		1B_1	47.003		1B_1	45.115		N	N
Ku_c79340_308	1B	1B	88.48		1B_1	47.003		N	N		N	N
AX-158570191	1B	N	N		N	N		1B_1	45.115		N	N
BS00022530_51	1B	N	N		N	N		1B_1	45.115		N	N
AX-110441489	1B	1B	88.48		1B_1	47.003		1B_1	45.115		N	N
RFL_Contig2826_548	1B	1B	88.48		N	N		N	N		N	N
AX-158520938	1B	1B	92.96		1B_1	49.359		1B_1	50.519		N	N
AX-158520943	1B	1B	92.96		1B_1	49.359		1B_1	50.519		N	N
Tdurum_contig41945_748	1B	1B	92.96		1B_1	49.359		1B_1	50.519		N	N
BS00074911_51	1B	1B	92.96		1B_1	50.877		1B_1	50.519		N	N
AX-158521339	1B	N	N		1B_1	52.315		1B_1	52.482		N	N
AX-94446956	1B	1B	96.062		N	N		N	N		N	N
AX-158570312	1B	1B	96.062		N	N		N	N		N	N
BS00022411_51	1B	1B	98.156		N	N		N	N		N	N
AX-109859227	1B	N	N		N	N		N	N		1B_1	32.177
IACX2961	1B	N	N		N	N		N	N		1B_1	32.177
AX-89441009	1B	1B	106.925		N	N		1B_1	61.354		N	N
AX-111075425	1B	1B	106.925		N	N		N	N		N	N
AX-158606849	1B	N	N		1B_1	66.976		1B_1	61.354		N	N
BS00039135_51	1B	N	N		1B_1	66.976		1B_1	61.354		N	N
BobWhite_c2844_569	1B	N	N		N	N		1B_1	61.354		N	N
AX-111478328	1B	N	N		1B_1	66.976		1B_1	61.354		N	N
AX-158545079	1B	N	N		1B_1	66.976		1B_1	61.354		N	N
Excalibur_rep_c70674_83	1B	1B	111.141		1B_1	66.976		1B_1	64.46		N	N
tplb0043a07_880	1B	1B	111.141		N	N		1B_1	64.46		N	N
AX-158532066	1B	N	N		N	N		1B_1	64.46		N	N
BS00089790_51	1B	1B	114.802		N	N		1B_1	64.46		N	N
AX-158595653	1B	1B	118.748		1B_1	70.894		1B_1	64.46		N	N
AX-95182813	1B	N	N		1B_1	70.894		1B_1	64.46		N	N
IAAV5863	1B	1B	118.748		1B_1	74.81		1B_1	64.46		1B_1	63.954
AX-158569736	1B	1B	122.54		1B_1	76.728		1B_1	64.46		N	N
IAAV7428	1B	N	N		1B_1	76.728		1B_1	64.46		N	N
wsnp_Ku_c51703_56915288	1B	1B	126.165		N	N		1B_1	64.46		N	N
AX-158544973	1B	1B	126.165		1B_1	76.728		1B_1	64.46		N	N
Excalibur_c8585_701	1B	1B	129.891		N	N		1B_1	69.57		N	N
Tdurum_contig11216_942	1B	1B	129.891		N	N		1B_1	69.57		N	N
BS00099794_51	1B	N	N		N	N		1B_1	69.57		N	N
Kukri_c25512_53	1B	1B	135.071		N	N		N	N		1B_1	69.408
AX-158606699	1B	1B	137.233		N	N		N	N		1B_1	69.408
BS00077498_51	1B	1B	137.233		N	N		N	N		1B_1	69.408
BS00022678_51	1B	N	N		1B_1	84.982		1B_1	74.215		1B_1	69.408
BS00068077_51	1B	1B	137.233		1B_1	84.982		1B_1	74.215		N	N
AX-158606326	1B	1B	139.582		1B_1	84.982		1B_1	74.215		N	N
AX-158540235	1B	N	N		1B_1	84.982		N	N		N	N
BobWhite_c40868_120	1B	1B	141.943		N	N		N	N		N	N
BS00064052_51	1B	1B	144.213		N	N		N	N		1B_1	73.655
AX-158556878	1B	1B	144.213		N	N		N	N		N	N
AX-109326596	1B	1B	144.213		N	N		N	N		1B_1	73.655
AX-109510374	1B	1B	146.205		1B_1	88.962		N	N		1B_1	73.655
AX-158521393	1B	1B	148.036		1B_1	88.962		N	N		1B_1	77.127
AX-158532072	1B	N	N		1B_1	88.962		N	N		N	N
AX-158521397	1B	N	N		1B_1	88.962		N	N		1B_1	77.127
AX-95660051	1B	N	N		1B_1	88.962		N	N		1B_1	80.444
AX-95629691	1B	N	N		N	N		1B_1	78.36		1B_1	84.455
Kukri_c36758_140	1B	1B	151.012		N	N		1B_1	78.36		1B_1	84.455
TA004059-0492	1B	1B	151.012		N	N		1B_1	78.36		1B_1	84.455
BS00071893_51	1B	1B	151.012		N	N		1B_1	78.36		1B_1	84.455
AX-158570498	1B	N	N		N	N		1B_1	78.36		1B_1	84.455
AX-158570261	1B	N	N		1B_1	103.601		N	N		N	N
BS00078413_51	1B	1B	158.894		N	N		N	N		N	N
AX-158560814	1B	1B	161.008		N	N		N	N		N	N
AX-89617532	1B	1B	162.822		1B_1	105.579		N	N		N	N
AX-158544942	1B	1B	162.822		N	N		N	N		N	N
BobWhite_c9963_51	1B	1B	162.822		N	N		N	N		N	N
AX-158556826	1B	1B	162.822		N	N		N	N		N	N
AX-94730675	1B	1B	162.822		N	N		N	N		N	N
AX-158570197	1B	1B	165.241		N	N		N	N		N	N
Kukri_c30490_328	1B	1B	165.241		N	N		N	N		N	N
AX-158540222	1B	1B	168.636		1B_1	111.997		1B_2	0		1B_1	100.109
D_contig12192_450	1B	1B	139.582		1B_1	84.982		1B_1	74.215		N	N
AX-158521186	1B	1B	176.278		1B_1	118.342		1B_2	2.278		N	N
AX-158521252	1B	1B	176.278		N	N		N	N		N	N
AX-94522424	1B	1B	176.278		N	N		N	N		1B_1	103.782
AX-158521058	1B	1B	176.278		1B_1	120.077		1B_2	2.278		1B_1	106.253
BS00023105_51	1B	1B	176.278		1B_1	120.077		1B_2	2.278		1B_1	106.253
BS00022398_51	1B	1B	176.278		1B_1	120.077		1B_2	2.278		1B_1	106.253
IAAV3040	1B	1B	183.309		1B_1	120.077		1B_2	2.278		1B_1	106.253
AX-158561054	1B	1B	176.278		1B_1	120.077		1B_2	4.567		1B_1	106.253
AX-158532078	1B	1B	176.278		N	N		N	N		N	N
AX-158521157	1B	1B	176.278		N	N		N	N		N	N
AX-95179433	1B	N	N		1B_1	123.462		1B_2	7.659		1B_1	108.422
AX-158521153	1B	1B	176.278		N	N		N	N		N	N
Tdurum_contig42558_134	1B	1B	179.832		N	N		N	N		N	N
BS00107837_51	1B	1B	183.309		N	N		N	N		N	N
BS00060686_51	1B	1B	183.309		N	N		N	N		N	N
AX-111479319	1B	1B	183.309		N	N		N	N		N	N
BS00066305_51	1B	N	N		1B_1	125.164		N	N		N	N
AX-158545078	1B	N	N		N	N		1B_2	16.569		1B_1	119.281
AX-158531993	1B	N	N		N	N		1B_2	16.569		1B_1	121.916
BS00063537_51	1B	N	N		1B_1	126.879		1B_2	18.265		N	N
Excalibur_c3959_118	1B	N	N		N	N		1B_1	3.727		1B_1	0
BobWhite_c14304_687	1B	N	N		1B_1	30.43		1B_1	27.571		N	N
BS00069829_51	1B	1B	88.48		1B_1	49.359		1B_1	47.851		N	N
AX-110448375	1D	N	N		1D_1	0		N	N		N	N
AX-158537831	1D	N	N		1D_1	0		N	N		N	N
Kukri_c26168_713	1D	N	N		1D_1	0		N	N		N	N
D_GDS7LZN02IXNP1_255	1D	N	N		1D_1	0		N	N		N	N
TA002086-1469	1D	N	N		1D_1	0		N	N		N	N
RAC875_c10925_1887	1D	N	N		1D_1	0		N	N		N	N
RAC875_c2070_566	1D	1D_1	0		1D_1	6.407		1D_1	0		N	N
wsnp_Ex_c41048_47969948	1D	1D_1	0.877		1D_1	7.735		1D_1	0		N	N
BS00096470_51	1D	1D_1	2.113		N	N		N	N		N	N
AX-158557197	1D	N	N		N	N		N	N		1D	0
Kukri_c8211_159	1D	N	N		N	N		1D_1	17.029		1D	0
RAC875_c16352_594	1D	1D_1	23.749		1D_1	21.758		N	N		1D	3.887
BobWhite_c33756_74	1D	1D_1	23.749		1D_1	21.758		N	N		1D	3.887
AX-158557211	1D	1D_1	26.477		N	N		N	N		1D	3.887
AX-94815880	1D	1D_1	26.477		N	N		N	N		1D	3.887
Excalibur_c4876_832	1D	1D_1	26.477		N	N		N	N		1D	3.887
AX-111543750	1D	1D_1	29.39		N	N		N	N		1D	6.94
AX-158561465	1D	1D_1	29.39		N	N		N	N		1D	6.94
AX-158561468	1D	1D_1	29.39		N	N		N	N		1D	9.883
CAP8_c2401_433	1D	1D_1	29.39		N	N		N	N		1D	9.883
AX-94418622	1D	N	N		1D_1	36.803		N	N		N	N
AX-158545746	1D	N	N		1D_1	36.803		N	N		N	N
BS00023049_51	1D	N	N		1D_1	36.803		N	N		N	N
RAC875_c2040_564	1D	N	N		1D_1	36.803		N	N		N	N
AX-158571847	1D	N	N		1D_1	36.803		N	N		1D	14.797
AX-158595981	1D	1D_1	36.149		N	N		N	N		N	N
AX-158561402	1D	1D_1	36.149		N	N		N	N		N	N
AX-94531706	1D	N	N		1D_1	39.557		N	N		N	N
AX-158571856	1D	1D_1	38.973		N	N		N	N		N	N
AX-111531189	1D	N	N		1D_1	39.557		N	N		N	N
IAAV7510	1D	N	N		1D_1	42.789		N	N		N	N
D_F5XZDLF01A85DT_301	1D	N	N		1D_1	42.789		N	N		N	N
AX-158540458	1D	N	N		1D_1	42.789		N	N		N	N
Kukri_c33670_261	1D	1D_1	46.027		1D_1	44.281		N	N		1D	19.399
AX-94886765	1D	N	N		1D_1	56.146		1D_2	0		1D	32.686
wsnp_Ex_rep_c101500_86856089	1D	N	N		1D_1	56.146		1D_2	3.844		N	N
AX-89437054	1D	N	N		1D_1	56.146		1D_2	3.844		N	N
wsnp_BE586140D_Ta_2_2	1D	N	N		1D_1	56.146		1D_2	3.844		N	N
AX-158540470	1D	N	N		1D_1	56.146		1D_2	3.844		N	N
BS00108305_51	1D	N	N		1D_1	56.146		1D_2	3.844		N	N
AX-94724858	1D	N	N		1D_1	56.146		1D_2	3.844		N	N
Kukri_c9693_1890	1D	N	N		1D_1	56.146		1D_2	3.844		N	N
Excalibur_c3260_989	1D	N	N		1D_1	56.146		1D_2	3.844		N	N
AX-158561450	1D	N	N		N	N		1D_2	3.844		N	N
BS00087086_51	1D	N	N		1D_1	56.146		1D_2	3.844		N	N
BS00012936_51	1D	N	N		1D_1	56.146		1D_2	3.844		N	N
wsnp_CAP12_c633_339740	1D	N	N		1D_1	56.146		1D_2	3.844		N	N
AX-158561452	1D	N	N		1D_1	56.146		1D_2	3.844		N	N
AX-158545774	1D	N	N		1D_1	56.146		1D_2	3.844		N	N
AX-109314080	1D	N	N		1D_1	56.146		1D_2	3.844		N	N
AX-158571884	1D	N	N		1D_1	56.146		1D_2	3.844		N	N
Excalibur_c4058_1121	1D	N	N		1D_1	56.146		1D_2	3.844		N	N
wsnp_CAP11_c1043_618449	1D	N	N		1D_1	56.146		1D_2	3.844		N	N
BS00065478_51	1D	N	N		1D_1	56.146		1D_2	3.844		N	N
D_contig74531_32	1D	N	N		1D_1	56.146		1D_2	3.844		N	N
BS00086679_51	1D	N	N		1D_1	56.146		1D_2	3.844		N	N
BS00034563_51	1D	N	N		1D_1	56.146		1D_2	3.844		N	N
BobWhite_c555_1485	1D	N	N		1D_1	56.146		1D_2	3.844		N	N
BS00011451_51	1D	N	N		1D_1	56.146		1D_2	3.844		N	N
tplb0044p22_2330	1D	N	N		1D_1	56.146		1D_2	4.003		N	N
AX-158571869	1D	N	N		1D_1	56.146		1D_2	4.003		N	N
D_GBUVHFX01ANH44_230	1D	N	N		1D_1	56.146		1D_2	4.003		N	N
Excalibur_c16662_300	1D	N	N		1D_1	56.146		1D_2	4.003		N	N
IACX11153	1D	1D_1	61.171		1D_1	56.146		1D_2	4.003		N	N
IAAV4760	1D	1D_1	61.171		1D_1	56.146		1D_2	4.003		N	N
BS00067620_51	1D	1D_1	61.171		1D_1	56.146		1D_2	4.003		N	N
AX-111044340	1D	1D_1	61.171		1D_1	56.146		1D_2	4.003		N	N
Excalibur_c46695_219	1D	1D_1	61.171		1D_1	56.146		1D_2	4.003		N	N
Kukri_c53398_200	1D	1D_1	61.171		1D_1	56.146		1D_2	4.003		N	N
RAC875_c8932_740	1D	1D_1	61.171		1D_1	56.146		1D_2	4.003		N	N
RAC875_rep_c81479_191	1D	1D_1	61.171		1D_1	56.146		1D_2	4.003		N	N
RAC875_c48997_1160	1D	1D_1	61.171		1D_1	56.146		N	N		1D	35.075
wsnp_CAP8_c458_368155	1D	1D_1	61.171		1D_1	56.146		N	N		1D	35.075
wsnp_CAP8_c458_368125	1D	1D_1	61.171		1D_1	56.146		N	N		1D	35.075
BS00024262_51	1D	1D_1	61.171		1D_1	56.146		N	N		1D	35.075
Excalibur_c4030_1770	1D	1D_1	61.171		1D_1	56.146		N	N		1D	35.075
RAC875_c35094_476	1D	1D_1	61.171		1D_1	56.146		N	N		1D	35.075
BS00072193_51	1D	1D_1	61.171		1D_1	56.146		N	N		1D	35.075
AX-158571936	1D	N	N		1D_1	56.146		N	N		1D	37.488
BS00074817_51	1D	1D_1	63.489		1D_1	56.146		N	N		1D	37.488
AX-158571937	1D	N	N		N	N		N	N		1D	37.488
BS00031658_51	1D	N	N		1D_1	65.681		N	N		1D	37.488
BS00051826_51	1D	1D_1	63.489		1D_1	65.681		N	N		1D	37.488
RAC875_c17951_108	1D	1D_1	63.489		1D_1	65.681		N	N		1D	37.488
Excalibur_c5958_1270	1D	1D_1	63.489		1D_1	65.681		N	N		1D	37.488
Excalibur_c5958_1398	1D	1D_1	63.489		1D_1	65.681		N	N		1D	37.488
BS00094471_51	1D	1D_1	63.489		N	N		N	N		N	N
TA006455-0918	1D	1D_1	67.489		1D_1	68.433		1D_2	5.844		N	N
AX-110392337	1D	N	N		1D_1	68.433		N	N		1D	39.091
AX-158540355	1D	N	N		N	N		N	N		1D	45.119
AX-158571319	1D	N	N		1D_1	70.371		N	N		1D	46.507
AX-158540354	1D	N	N		1D_1	71.74		N	N		1D	55.022
AX-94893744	1D	N	N		1D_1	74.74		1D_5	0		1D	61.178
D_GBF1XID01DNWRS_378	1D	1D_1	89.809		N	N		N	N		1D	62.178
RFL_Contig3622_1217	1D	1D_1	89.809		N	N		N	N		1D	62.178
wsnp_Ex_c27290_36498531	1D	1D_1	89.809		N	N		N	N		1D	62.178
wsnp_Ex_c27290_36498462	1D	1D_1	89.809		N	N		N	N		1D	62.178
wsnp_Ex_c1318_2519998	1D	N	N		N	N		N	N		1D	62.178
wsnp_Ex_c25974_35235456	1D	1D_1	89.809		N	N		N	N		1D	62.178
IAAV7745	1D	1D_1	89.809		N	N		N	N		1D	62.178
RAC875_c43831_91	1D	1D_1	89.809		N	N		N	N		1D	62.178
BobWhite_c10977_834	1D	1D_1	89.809		N	N		N	N		1D	62.178
BS00079095_51	1D	1D_1	89.809		N	N		N	N		1D	62.178
wsnp_Ku_c7266_12551048	1D	1D_1	89.809		N	N		N	N		1D	63.178
wsnp_Ku_c2624_4986980	1D	N	N		N	N		N	N		1D	64.002
wsnp_JD_c8173_9207415	1D	1D_1	89.809		N	N		N	N		1D	64.002
IAAV2840	1D	1D_1	89.809		N	N		N	N		1D	64.002
AX-158540395	1D	1D_1	93.589		N	N		N	N		1D	64.002
wsnp_Ex_c3831_6966926	1D	1D_1	93.589		N	N		N	N		1D	64.002
AX-158561295	1D	1D_1	93.589		N	N		N	N		1D	64.002
wsnp_Ex_c8188_13842273	1D	1D_1	93.589		N	N		N	N		1D	64.002
Excalibur_c8188_243	1D	1D_1	93.589		N	N		N	N		1D	64.002
AX-158571546	1D	N	N		N	N		N	N		1D	64.002
Excalibur_c23155_327	1D	1D_1	93.589		N	N		N	N		1D	64.002
AX-158561303	1D	N	N		N	N		N	N		1D	64.002
AX-158545590	1D	N	N		N	N		N	N		1D	64.002
wsnp_Ex_c15396_23659859	1D	N	N		N	N		N	N		1D	64.002
D_GA8KES401EYUM8_190	1D	N	N		N	N		N	N		1D	64.002
BS00082503_51	1D	N	N		N	N		N	N		1D	64.002
AX-158545651	1D	1D_1	93.589		N	N		N	N		1D	64.002
BS00075001_51	1D	1D_1	93.589		N	N		N	N		1D	64.002
BS00021702_51	1D	N	N		N	N		N	N		1D	64.002
AX-94639655	1D	1D_1	93.589		N	N		N	N		1D	64.857
AX-110516307	1D	N	N		N	N		N	N		1D	64.857
Excalibur_c48317_242	1D	1D_1	93.589		N	N		N	N		1D	64.857
Excalibur_c50856_63	1D	1D_1	93.589		N	N		N	N		1D	64.857
AX-109917033	1D	N	N		1D_2	0		N	N		N	N
wsnp_Ex_c35886_43950102	1D	N	N		1D_2	1.585		1D?	0		1D	71.351
AX-95219263	1D	N	N		1D_2	3.261		N	N		N	N
TA005303-0465	1D	N	N		N	N		1D?	12.67		1D	73.228
AX-158571697	1D	N	N		1D_2	6.556		N	N		N	N
BS00022188_51	1D	N	N		N	N		N	N		1D	75.137
AX-108729217	1D	N	N		1D?	0		1D??	0		1D??	0
AX-158545368	1D	1D_2	0		1D_3	0		1D_3?	0		N	N
Kukri_rep_c103800_479	1D	1D_2	0		1D_3	0		1D_3?	0		N	N
TGWA25K-TG0148	1D	N	N		N	N		1D_4	0		1D????	0
AX-158537269	1D	1D_1	2.113		N	N		N	N		N	N
TGWA25K-TG0283	2A	N	N		N	N		N	N		2A_1	0
BS00067382_51	2A	2A	0		2A	0		N	N		N	N
wsnp_Ku_c23598_33524490	2A	2A	0		2A	0		N	N		2A_1	0
wsnp_Ku_c33374_42877546	2A	N	N		N	N		N	N		2A_1	0
Kukri_c40204_141	2A	N	N		N	N		N	N		2A_1	0
BS00068050_51	2A	2A	0		2A	0		2A_1	0		N	N
AX-158573025	2A	N	N		N	N		2A_1	5.354		N	N
BS00093111_51	2A	2A	0		2A	0		N	N		N	N
Tdurum_contig63196_123	2A	2A	0		N	N		N	N		N	N
IACX6178	2A	2A	0		N	N		N	N		N	N
AX-158573241	2A	2A	0		2A	0		N	N		N	N
CAP11_c2293_200	2A	2A	3.584		2A	8.723		2A_2	0		2A_2	0
AX-94381641	2A	N	N		N	N		2A_2	2.553		2A_2	3.192
Kukri_c84087_154	2A	2A	5.682		2A	12.428		2A_2	2.553		N	N
AX-158561881	2A	N	N		2A	12.428		2A_2	2.553		2A_2	3.192
AX-158538029	2A	N	N		N	N		2A_2	2.553		2A_2	3.192
BS00004724_51	2A	2A	8.412		2A	12.428		2A_2	2.553		2A_2	3.192
AX-158573239	2A	N	N		N	N		2A_2	2.553		N	N
AX-158561965	2A	2A	8.412		2A	16.533		N	N		N	N
AX-158540814	2A	2A	8.412		2A	16.533		N	N		N	N
AX-94638736	2A	2A	8.412		2A	16.533		2A_2	7.371		N	N
AX-94516947	2A	N	N		N	N		2A_2	9.828		N	N
AX-158561898	2A	N	N		N	N		2A_2	9.828		N	N
AX-89310594	2A	2A	20.485		2A	35.505		2A_2	18.488		2A_2	17.601
AX-158540869	2A	N	N		2A	35.505		2A_2	26.722		2A_2	20.472
AX-89706867	2A	N	N		2A	39.005		2A_2	26.722		2A_2	20.472
AX-158573150	2A	N	N		2A	41.548		2A_2	31.815		2A_2	25.404
AX-109514688	2A	N	N		2A	41.548		2A_2	34.398		2A_2	25.404
AX-111031988	2A	N	N		2A	41.548		2A_2	34.398		2A_2	25.404
AX-158537986	2A	2A	35.067		N	N		N	N		N	N
AX-158555683	2A	N	N		2A	54.33		N	N		N	N
AX-158538040	2A	N	N		N	N		2A_2	44.779		N	N
BS00045900_51	2A	2A	37.855		N	N		2A_2	44.779		2A_2	35.44
AX-158555703	2A	2A	37.855		N	N		2A_2	44.779		2A_2	35.44
AX-109303197	2A	2A	37.855		N	N		2A_2	44.779		2A_2	35.44
wsnp_Ex_c15822_24204224	2A	2A	37.855		N	N		2A_2	44.779		2A_2	35.44
AX-158562011	2A	2A	37.855		N	N		2A_2	44.779		2A_2	35.44
AX-94705421	2A	2A	37.855		N	N		2A_2	44.779		2A_2	35.44
AX-108788794	2A	2A	37.855		N	N		2A_2	44.779		2A_2	35.44
Tdurum_contig47258_1039	2A	2A	37.855		N	N		2A_2	44.779		2A_2	35.44
AX-158573267	2A	2A	37.855		N	N		N	N		N	N
AX-95019864	2A	2A	37.855		2A	57.17		2A_2	44.779		2A_2	37.538
AX-94472219	2A	2A	37.855		N	N		N	N		N	N
wsnp_Ku_c15567_24224486	2A	2A	37.855		N	N		N	N		N	N
AX-158540845	2A	2A	37.855		N	N		N	N		N	N
AX-108769603	2A	2A	37.855		N	N		N	N		N	N
AX-158573306	2A	N	N		2A	60.652		2A_2	47.379		2A_2	35.44
AX-158573154	2A	N	N		2A	67.056		2A_2	53.96		2A_2	40.792
RAC875_c34757_180	2A	N	N		2A	67.056		2A_2	53.96		2A_2	40.792
AX-111158035	2A	2A	45.53		N	N		N	N		N	N
AX-158536929	2A	2A	45.53		N	N		N	N		N	N
BS00036766_51	2A	2A	48.141		N	N		N	N		N	N
AX-158608981	2A	2A	48.141		N	N		N	N		N	N
AX-110998568	2A	2A	48.141		N	N		N	N		N	N
AX-108738684	2A	2A	51.691		2A	70.742		2A_2	53.96		2A_2	43.907
RAC875_c24517_558	2A	2A	51.691		2A	70.742		2A_2	57.006		2A_2	43.907
BS00021739_51	2A	2A	51.691		2A	74.363		2A_2	60.689		2A_2	43.907
AX-158573615	2A	2A	51.691		2A	74.363		2A_2	64.004		2A_2	43.907
AX-94410389	2A	2A	51.691		N	N		N	N		N	N
AX-94857460	2A	2A	51.691		N	N		N	N		N	N
Excalibur_c12169_1088	2A	2A	51.691		N	N		N	N		N	N
AX-158561893	2A	2A	51.691		N	N		N	N		N	N
AX-158557455	2A	2A	51.691		N	N		N	N		N	N
AX-95683996	2A	2A	54.473		N	N		N	N		N	N
AX-158555676	2A	2A	54.473		N	N		N	N		N	N
BS00074780_51	2A	2A	54.473		N	N		N	N		N	N
Tdurum_contig56511_144	2A	2A	54.473		N	N		N	N		N	N
AX-110060604	2A	2A	54.473		N	N		N	N		N	N
wsnp_BE498730A_Ta_2_2	2A	2A	54.473		N	N		N	N		N	N
AX-158540862	2A	2A	57.165		N	N		N	N		N	N
Tdurum_contig45580_1717	2A	2A	57.165		N	N		N	N		N	N
BS00028759_51	2A	2A	57.165		N	N		N	N		N	N
AX-111103921	2A	2A	57.165		2A	78.156		2A_2	68.549		2A_2	47.414
BS00104558_51	2A	2A	57.165		2A	78.156		2A_2	68.549		2A_2	47.414
AX-158540772	2A	2A	57.165		2A	82.349		2A_2	68.549		2A_2	47.414
AX-158540830	2A	2A	61.412		2A	85.453		2A_2	74.51		N	N
wsnp_Ex_c22862_32074455	2A	2A	61.412		2A	85.453		2A_2	74.51		N	N
wsnp_BG263521A_Ta_2_2	2A	2A	61.412		2A	85.453		2A_2	74.51		2A_2	52.946
AX-158540791	2A	2A	61.412		N	N		N	N		N	N
AX-89486554	2A	2A	61.412		2A	85.453		2A_2	80.5		2A_2	59.3
AX-158561890	2A	N	N		2A	85.453		2A_2	80.5		2A_2	59.3
TGWA25K-TG0154	2A	2A	61.412		2A	85.453		2A_2	80.5		2A_2	59.3
AX-158561641	2A	2A	61.412		2A	85.453		2A_2	80.5		2A_2	59.3
TGWA25K-TG0136	2A	2A	64.587		2A	85.453		2A_2	85.402		2A_2	63.798
TG0136	2A	2A	64.587		2A	85.453		2A_2	85.402		2A_2	63.798
AX-94436530	2A	2A	64.587		2A	85.453		2A_2	85.402		2A_2	63.798
AX-89324010	2A	2A	64.587		N	N		N	N		N	N
AX-110920715	2A	2A	66.216		2A	85.453		2A_2	85.402		2A_2	63.798
AX-111519666	2A	2A	66.216		2A	85.453		2A_2	85.402		2A_2	63.798
AX-158561839	2A	2A	66.216		N	N		N	N		N	N
AX-158540747	2A	2A	66.216		N	N		N	N		N	N
AX-158537897	2A	N	N		2A	85.453		2A_2	85.402		2A_2	63.798
AX-158540522	2A	2A	67.57		N	N		N	N		N	N
BS00055514_51	2A	2A	67.57		N	N		N	N		N	N
AX-158561561	2A	2A	67.57		N	N		N	N		N	N
AX-111462571	2A	2A	67.57		N	N		N	N		N	N
BS00062756_51	2A	2A	67.57		N	N		N	N		N	N
AX-158545866	2A	2A	67.57		N	N		N	N		N	N
AX-109926055	2A	2A	67.57		N	N		N	N		N	N
AX-111629365	2A	2A	67.57		N	N		N	N		N	N
wsnp_BE403597A_Ta_2_1	2A	2A	67.57		N	N		N	N		N	N
wsnp_BE406351A_Ta_2_2	2A	2A	67.57		N	N		N	N		N	N
wsnp_BE406351A_Ta_2_3	2A	2A	67.57		N	N		N	N		N	N
Kukri_c9713_1999	2A	2A	67.57		N	N		N	N		N	N
AX-158561857	2A	2A	67.57		N	N		N	N		N	N
Excalibur_c1793_97	2A	2A	67.57		N	N		N	N		N	N
RAC875_c63975_307	2A	2A	67.57		N	N		N	N		N	N
AX-94665408	2A	2A	67.57		N	N		N	N		N	N
wsnp_Ex_c2337_4379619	2A	2A	68.874		2A	85.453		2A_2	93.331		2A_2	70.476
AX-158561784	2A	2A	68.874		2A	88.44		2A_2	95.6		2A_2	73.256
AX-111686860	2A	2A	69.935		2A	92.292		N	N		2A_2	75.49
AX-158537964	2A	2A	74.116		2A	95.572		2A_2	95.6		2A_2	75.49
Excalibur_c47535_389	2A	2A	74.116		2A	95.572		2A_2	95.6		2A_2	75.49
AX-158555625	2A	2A	76.537		2A	95.572		2A_2	99.059		2A_2	79.26
AX-158546046	2A	N	N		N	N		2A_2	99.059		2A_2	80.884
AX-158536894	2A	2A	78.29		2A	95.572		2A_2	99.059		2A_2	80.884
AX-158610248	2A	2A	78.29		2A	95.572		2A_2	99.059		2A_2	80.884
AX-158536896	2A	2A	78.29		2A	95.572		2A_2	99.059		2A_2	80.884
AX-158545799	2A	N	N		2A	99.863		2A_2	102.473		2A_2	96.051
RAC875_c38018_278	2A	2A	82.095		N	N		N	N		N	N
AX-109288237	2A	2A	82.095		N	N		N	N		N	N
AX-110575862	2A	2A	83.213		N	N		N	N		N	N
Ra_c13247_528	2A	N	N		2A	102.463		2A_2	111.112		2A_2	101.745
GENE-1792_560	2A	N	N		2A	102.463		2A_2	111.112		2A_2	101.745
AX-158572584	2A	N	N		2A	102.463		2A_2	111.112		2A_2	101.745
AX-110392356	2A	N	N		2A	102.463		2A_2	111.112		2A_2	101.745
AX-109854722	2A	N	N		2A	102.463		2A_2	111.112		2A_2	101.745
BS00022377_51	2A	N	N		2A	102.463		2A_2	111.112		2A_2	101.745
BS00070005_51	2A	N	N		2A	102.463		2A_2	111.112		2A_2	101.745
BS00070004_51	2A	N	N		N	N		2A_2	109.732		N	N
RFL_Contig3780_644	2A	N	N		2A	102.463		2A_2	111.112		2A_2	101.745
AX-109978841	2A	N	N		2A	102.463		2A_2	111.112		2A_2	101.745
AX-158545929	2A	2A	93.699		N	N		N	N		N	N
IAAV2718	2A	N	N		2A	108.3		2A_2	112.684		2A_2	114.408
AX-158557324	2A	N	N		2A	109.933		2A_2	121.342		2A_2	120.732
GENE-1381_110	2A	N	N		2A	109.933		2A_2	123.008		2A_2	120.732
TGWA25K-TG0262	2A	N	N		2A	109.933		2A_2	123.008		2A_2	120.732
TGWA25K-TG0297	2A	N	N		N	N		2A_2	123.008		2A_2	120.732
IAAV2218	2A	N	N		2A	109.933		2A_2	123.008		2A_2	120.732
AX-158537935	2A	N	N		2A	109.933		2A_2	123.008		2A_2	120.732
AX-158545856	2A	N	N		2A	109.933		2A_2	123.008		2A_2	120.732
AX-158608848	2A	N	N		2A	109.933		2A_2	123.008		2A_2	120.732
TGWA25K-TG0235	2A	N	N		2A	109.933		2A_2	123.008		2A_2	120.732
BobWhite_c3833_815	2A	N	N		2A	109.933		2A_2	123.008		2A_2	120.732
BS00039422_51	2A	2A	97.777		N	N		N	N		2A_2	125.873
Kukri_c29170_680	2A	N	N		2A	109.933		2A_2	123.008		2A_2	125.873
AX-158572454	2A	2A	97.777		N	N		N	N		2A_2	125.873
AX-94825088	2A	2A	97.777		2A	109.933		2A_2	123.008		N	N
AX-110949499	2A	2A	97.777		2A	109.933		2A_2	123.008		N	N
BS00035883_51	2A	2A	97.777		N	N		N	N		2A_2	125.873
BS00089497_51	2A	2A	97.777		N	N		N	N		2A_2	125.873
BS00022666_51	2A	2A	97.777		N	N		N	N		2A_2	125.873
AX-158540661	2A	2A	97.777		N	N		N	N		N	N
AX-110030077	2A	2A	97.777		N	N		N	N		2A_2	125.873
BS00096882_51	2A	2A	102.381		N	N		N	N		2A_2	130.718
AX-158608496	2A	2A	102.381		N	N		N	N		2A_2	130.718
AX-110012432	2A	2A	102.381		N	N		N	N		2A_2	130.718
BS00029332_51	2A	2A	102.381		N	N		N	N		2A_2	134.916
AX-158557322	2A	2A	102.381		2A	114.093		2A_2	128.712		N	N
AX-158572604	2A	2A	102.381		N	N		N	N		2A_2	140.515
AX-111993689	2A	2A	102.381		N	N		N	N		2A_2	140.515
AX-110618673	2A	2A	102.381		N	N		N	N		2A_2	140.515
AX-158537909	2A	N	N		N	N		2A_2	131.304		2A_2	140.515
AX-109968021	2A	2A	102.381		N	N		N	N		2A_2	140.515
AX-158557358	2A	2A	102.381		2A	116.252		2A_2	131.304		N	N
wsnp_Ex_c23768_33006588	2A	2A	102.381		N	N		2A_2	131.304		N	N
Excalibur_c7282_285	2A	2A	102.381		2A	116.252		2A_2	131.304		N	N
TGWA25K-TG0103	2A	2A	102.381		N	N		2A_2	131.304		N	N
AX-158602005	2A	2A	102.381		N	N		2A_2	131.304		N	N
Excalibur_c47219_186	2A	2A	102.381		N	N		2A_2	131.304		N	N
AX-158572628	2A	2A	102.381		N	N		2A_2	131.304		N	N
AX-109863956	2A	N	N		N	N		2A_2	131.304		2A_2	146.013
AX-158557242	2A	N	N		2A	116.252		2A_2	131.304		2A_2	146.013
AX-110374532	2A	2A	102.381		2A	116.252		2A_2	131.304		N	N
AX-158540500	2A	N	N		2A	118.957		N	N		N	N
AX-94732891	2A	N	N		N	N		2A_2	135.136		2A_2	150.322
AX-158540693	2A	N	N		N	N		2A_2	135.136		2A_2	150.322
AX-94579959	2A	N	N		2A	118.957		N	N		N	N
RAC875_c42648_115	2A	N	N		2A	118.957		N	N		N	N
AX-94597104	2A	N	N		2A	118.957		N	N		N	N
Jagger_c9554_114	2A	N	N		2A	118.957		N	N		N	N
AX-158572247	2A	N	N		2A	118.957		N	N		N	N
wsnp_BE445431A_Td_2_1	2A	N	N		2A	118.957		2A_2	137.653		2A_2	154.027
BS00080751_51	2A	N	N		2A	118.957		2A_2	137.653		2A_2	154.027
Tdurum_contig33398_106	2A	2A	106.199		2A	118.957		2A_2	137.653		N	N
AX-94514221	2A	N	N		2A	118.957		2A_2	137.653		2A_2	154.027
AX-158608869	2A	2A	123.105		N	N		N	N		N	N
BS00024921_51	2A	N	N		2A	129.473		2A_2	155.792		2A_2	167.187
AX-158561830	2A	2A	125.731		2A	132.598		2A_2	158.006		2A_2	169.51
AX-158572446	2A	2A	128.422		N	N		N	N		N	N
AX-158561818	2A	2A	128.422		N	N		N	N		N	N
TGWA25K-TG0176	2A	2A	128.422		N	N		N	N		N	N
RAC875_rep_c69619_78	2A	2A	128.422		N	N		N	N		N	N
BS00068413_51	2A	2A	128.422		2A	135.202		2A_2	158.006		2A_2	173.282
RAC875_c19904_308	2A	2A	128.422		2A	135.202		2A_2	160.654		2A_2	175.832
AX-111098480	2A	2A	128.422		2A	135.202		2A_2	160.654		2A_2	175.832
AX-108804304	2A	2A	128.422		2A	135.202		N	N		N	N
AX-158608753	2A	2A	131.339		2A	139.785		2A_2	164.042		2A_2	178.642
BS00077768_51	2A	2A	137.171		N	N		2A_2	167.591		2A_2	184.525
BS00077769_51	2A	2A	137.171		N	N		2A_2	167.591		2A_2	184.525
AX-94429731	2A	2A	144.054		2A	151.654		2A_2	174.26		2A_2	190.807
AX-158540499	2A	N	N		2A	154.857		2A_2	174.26		2A_2	190.807
Tdurum_contig84245_154	2A	N	N		2A	154.857		2A_2	174.26		2A_2	190.807
AX-158540659	2A	2A	153.558		2A	158.547		2A_2	178.61		2A_2	198.433
BS00025880_51	2A	2A	153.558		2A	158.547		2A_2	178.61		2A_2	198.433
AX-158540743	2A	N	N		2A	162.415		2A_2	180.916		2A_2	202.541
AX-158572606	2A	2A	158.144		N	N		2A_2	180.916		2A_2	202.541
AX-109846777	2A	N	N		2A	166.254		2A_2	180.916		2A_2	202.541
RAC875_c96033_191	2A	N	N		2A	166.254		2A_2	180.916		2A_2	202.541
AX-158572447	2A	N	N		N	N		2A_2	180.916		2A_2	202.541
BS00063368_51	2A	N	N		2A	166.254		2A_2	182.948		2A_2	205.974
BS00074648_51	2A	N	N		2A	169.859		2A_2	182.948		2A_2	205.974
AX-158561815	2A	N	N		2A	169.859		2A_2	184.872		2A_2	209.304
AX-158561675	2A	N	N		2A	169.859		2A_2	184.872		2A_2	209.304
CAP12_c575_105	2A	2A	159.804		N	N		N	N		N	N
wsnp_Ra_c6586_11477949	2A	2A	159.804		N	N		N	N		N	N
AX-158540493	2A	2A	162.141		2A	173.753		2A_2	188.042		2A_2	214.058
BS00011539_51	2A	2A	162.141		2A	173.753		2A_2	188.042		2A_2	214.058
Tdurum_contig56321_179	2A	2A	162.141		2A	173.753		2A_2	188.042		2A_2	214.058
Tdurum_contig52350_296	2A	2A	162.141		N	N		2A_2	188.042		2A_2	214.058
wsnp_Ku_c16547_25454123	2A	2A	162.141		2A	173.753		2A_2	188.042		2A_2	214.058
Tdurum_contig50720_482	2A	2A	162.141		2A	173.753		2A_2	188.042		2A_2	214.058
AX-109507247	2A	2A	162.141		2A	173.753		2A_2	188.042		2A_2	214.058
BS00049210_51	2A	2A	162.141		N	N		2A_2	188.042		2A_2	214.058
wsnp_Ex_rep_c108004_91402649	2A	2A	171.469		2A	179.817		2A_2	194.469		N	N
AX-158596240	2A	2A	171.469		2A	179.817		2A_2	194.469		N	N
AX-158596059	2A	2A	171.469		2A	179.817		2A_2	194.469		N	N
AX-109961625	2A	2A	171.469		2A	179.817		2A_2	197.387		N	N
AX-158522328	2A	N	N		2A	183.458		2A_2	194.469		N	N
Excalibur_c11947_746	2A	N	N		2A	67.056		2A_2	53.96		2A_2	40.792
AX-158521882	2A	2A	72.46		2A	92.292		2A_2	95.6		2A_2	73.256
AX-158532384	2A	N	N		2A	166.254		2A_2	180.916		2A_2	205.974
AX-158579950	2A	N	N		2A	183.458		2A_2	197.387		N	N
AX-110446674	2B	2B	0		N	N		N	N		2B	0
AX-111002833	2B	N	N		2B	0		N	N		N	N
AX-158547515	2B	N	N		2B	0		N	N		2B	0
AX-94903439	2B	2B	0		N	N		N	N		N	N
Kukri_c3701_392	2B	2B	0		2B	2.506		N	N		N	N
AX-89514540	2B	2B	0		N	N		N	N		2B	2.775
AX-158575444	2B	N	N		N	N		N	N		2B	2.775
wsnp_Ex_c10961_17803258	2B	2B	3.685		2B	4.507		N	N		2B	7.202
AX-158575237	2B	2B	3.685		2B	4.507		N	N		2B	7.202
Kukri_c6306_1151	2B	2B	3.685		2B	4.507		N	N		2B	7.202
BS00058815_51	2B	2B	3.685		2B	4.507		N	N		2B	7.202
Excalibur_c29417_400	2B	2B	3.685		2B	4.507		N	N		2B	7.202
Excalibur_c29417_499	2B	2B	3.685		2B	4.507		N	N		2B	7.202
Ex_c525_1401	2B	2B	3.685		2B	4.507		N	N		2B	7.202
wsnp_Ra_c1501_2991585	2B	2B	3.685		2B	4.507		N	N		2B	7.202
GENE-1442_78	2B	2B	3.685		2B	4.507		N	N		2B	7.202
AX-158536984	2B	2B	3.685		2B	4.507		N	N		2B	7.202
TGWA25K-TG0282	2B	2B	3.685		N	N		N	N		2B	9.821
Kukri_rep_c97239_133	2B	2B	3.685		2B	4.507		N	N		2B	9.821
AX-158575029	2B	2B	3.685		2B	4.507		N	N		2B	9.821
AX-158557641	2B	2B	3.685		2B	4.507		N	N		2B	9.821
AX-158555757	2B	2B	3.685		2B	4.507		N	N		2B	9.821
AX-94526671	2B	2B	3.685		2B	4.507		N	N		2B	9.821
AX-158562339	2B	2B	3.685		2B	4.507		N	N		2B	13.359
AX-94831339	2B	2B	3.685		2B	4.507		N	N		2B	13.359
AX-109959677	2B	2B	3.685		N	N		N	N		2B	13.359
BS00023068_51	2B	2B	3.685		2B	4.507		N	N		2B	13.359
wsnp_Ex_c1996_3754394	2B	2B	6.333		2B	8.586		N	N		2B	13.359
Ra_c491_902	2B	2B	6.333		2B	8.586		N	N		2B	13.359
AX-158575300	2B	2B	6.333		2B	10.586		N	N		2B	13.359
AX-89327755	2B	2B	8.44		2B	12.342		N	N		2B	16.029
Kukri_c30847_344	2B	2B	8.44		2B	12.342		N	N		2B	16.029
AX-158562537	2B	2B	8.44		2B	12.342		N	N		2B	16.029
BS00081871_51	2B	2B	11.44		N	N		N	N		N	N
AX-94548077	2B	2B	11.44		N	N		N	N		N	N
AX-158597300	2B	N	N		2B	12.342		N	N		2B	16.029
TGWA25K-TG0186	2B	N	N		2B	12.342		N	N		2B	16.029
BobWhite_c26803_89	2B	N	N		2B	12.342		N	N		2B	16.029
TGWA25K-TG0199	2B	N	N		2B	12.342		N	N		2B	16.029
TGWA25K-TG0193	2B	N	N		2B	12.342		N	N		2B	16.029
TGWA25K-TG0156	2B	N	N		2B	12.342		N	N		2B	16.029
AX-109520219	2B	2B	14.211		2B	12.342		N	N		2B	16.029
AX-158562411	2B	2B	14.211		N	N		N	N		N	N
Excalibur_c42928_135	2B	2B	14.211		N	N		N	N		N	N
AX-111133018	2B	2B	14.211		N	N		N	N		N	N
AX-108757855	2B	2B	16.277		2B	18.949		N	N		2B	16.029
RAC875_c38003_164	2B	N	N		N	N		2B	0		N	N
BS00070900_51	2B	N	N		2B	29.024		N	N		N	N
BS00053880_51	2B	N	N		2B	29.024		N	N		N	N
wsnp_Ra_c4321_7860456	2B	2B	22.306		2B	29.024		2B	4.084		N	N
wsnp_Ex_c19371_28311667	2B	2B	22.306		2B	31.067		2B	4.084		N	N
AX-109934190	2B	2B	22.306		N	N		2B	4.084		N	N
BS00038498_51	2B	2B	22.306		N	N		2B	4.084		N	N
AX-89593789	2B	2B	22.306		N	N		2B	4.084		N	N
AX-94462571	2B	N	N		N	N		2B	9.827		2B	29.018
AX-110557549	2B	N	N		2B	49.274		N	N		N	N
AX-158547367	2B	N	N		2B	49.274		N	N		N	N
TGWA25K-TG0217	2B	N	N		2B	49.274		N	N		N	N
AX-158575212	2B	2B	44.551		2B	49.274		N	N		N	N
AX-158547366	2B	2B	44.551		2B	52.57		2B	17.994		2B	44.091
BobWhite_c2988_493	2B	2B	47.004		2B	52.57		2B	19.166		2B	46.891
Ex_c14755_1362	2B	2B	47.004		2B	52.57		2B	19.166		2B	46.891
wsnp_Ra_c19083_28215239	2B	2B	47.004		2B	52.57		2B	19.166		N	N
wsnp_Ex_c163_321026	2B	N	N		N	N		2B	29.031		2B	56.937
AX-111543866	2B	N	N		N	N		2B	29.031		2B	56.937
AX-108792801	2B	N	N		N	N		2B	29.031		2B	56.937
AX-158575044	2B	N	N		N	N		2B	29.031		2B	56.937
AX-94867179	2B	N	N		N	N		2B	29.031		2B	56.937
AX-109356085	2B	2B	55.596		2B	60.111		N	N		N	N
AX-111118471	2B	N	N		N	N		2B	29.031		2B	56.937
BS00041585_51	2B	2B	57.275		2B	61.742		N	N		N	N
IAAV2277	2B	2B	57.275		2B	61.742		N	N		N	N
IAAV4206	2B	2B	57.275		2B	61.742		N	N		N	N
AX-158562498	2B	2B	57.275		2B	61.742		N	N		N	N
AX-111654147	2B	N	N		2B	66.493		N	N		N	N
AX-158575407	2B	N	N		2B	66.493		N	N		N	N
AX-110932540	2B	2B	64.556		N	N		2B	34.908		N	N
AX-158597371	2B	2B	64.556		N	N		2B	34.908		N	N
Kukri_c5497_312	2B	2B	66.327		N	N		2B	34.908		N	N
RAC875_c26469_480	2B	N	N		N	N		2B	38.673		2B	67.998
AX-158574988	2B	N	N		N	N		2B	38.673		2B	67.998
RAC875_c61801_299	2B	N	N		N	N		2B	38.673		2B	67.998
AX-109375170	2B	2B	68.259		N	N		2B	38.673		2B	67.998
AX-110945395	2B	N	N		2B	73.905		N	N		N	N
Tdurum_contig45255_3473	2B	N	N		2B	73.905		N	N		N	N
BS00065105_51	2B	N	N		2B	73.905		N	N		2B	70.994
AX-158562436	2B	N	N		2B	73.905		N	N		2B	70.994
AX-95140591	2B	N	N		2B	73.905		N	N		N	N
AX-158562494	2B	N	N		2B	77.136		N	N		2B	73.915
AX-158562551	2B	N	N		2B	77.136		N	N		2B	73.915
AX-158541157	2B	N	N		2B	77.136		N	N		2B	73.915
wsnp_Ku_c31_62657	2B	N	N		2B	77.136		N	N		2B	73.915
AX-158557648	2B	N	N		2B	83.893		N	N		N	N
BS00022422_51	2B	N	N		2B	83.893		N	N		N	N
AX-158575447	2B	N	N		2B	83.893		N	N		N	N
AX-158597304	2B	N	N		2B	87.406		N	N		N	N
IACX6223	2B	N	N		2B	87.406		N	N		N	N
AX-111496247	2B	N	N		2B	87.406		N	N		N	N
AX-158557590	2B	N	N		2B	87.406		N	N		N	N
AX-158538179	2B	N	N		2B	87.406		N	N		N	N
AX-158541099	2B	N	N		2B	87.406		N	N		N	N
BS00067337_51	2B	N	N		2B	87.406		N	N		N	N
BS00000405_51	2B	N	N		2B	87.406		N	N		N	N
AX-158562399	2B	N	N		2B	87.406		N	N		N	N
AX-109922355	2B	N	N		2B	87.406		N	N		N	N
AX-94437143	2B	N	N		2B	87.406		N	N		N	N
AX-158541101	2B	N	N		2B	87.406		N	N		N	N
AX-111470542	2B	N	N		2B	87.406		2B	56.103		2B	87.126
AX-158597411	2B	N	N		N	N		2B	56.103		2B	87.126
AX-158547345	2B	N	N		2B	87.406		N	N		N	N
AX-158575297	2B	N	N		2B	87.406		2B	56.103		2B	87.126
wsnp_JD_c12687_12877994	2B	N	N		2B	90.797		2B	56.103		2B	87.126
BS00038217_51	2B	N	N		2B	90.797		2B	56.103		2B	87.126
BS00038218_51	2B	N	N		2B	90.797		2B	56.103		2B	87.126
Tdurum_contig1653_190	2B	N	N		2B	90.797		2B	56.103		2B	87.126
AX-158575229	2B	N	N		2B	90.797		N	N		N	N
BS00079213_51	2B	N	N		2B	90.797		2B	56.103		2B	87.126
BS00021675_51	2B	N	N		2B	90.797		N	N		N	N
BS00071690_51	2B	N	N		2B	90.797		N	N		N	N
AX-158575096	2B	N	N		2B	90.797		N	N		N	N
RAC875_c35438_474	2B	N	N		2B	90.797		N	N		N	N
BS00068042_51	2B	N	N		2B	90.797		N	N		N	N
AX-111107111	2B	N	N		N	N		2B	59.685		N	N
AX-89721689	2B	N	N		2B	96.629		N	N		N	N
wsnp_Ku_c4042_7375053	2B	N	N		2B	96.629		N	N		N	N
Ku_c4042_576	2B	N	N		2B	96.629		N	N		N	N
AX-158536989	2B	N	N		2B	96.629		N	N		N	N
IAAV2480	2B	N	N		2B	98.167		N	N		N	N
BS00003404_51	2B	N	N		2B	98.167		N	N		N	N
BS00070001_51	2B	N	N		2B	98.167		N	N		N	N
IAAV980	2B	N	N		2B	98.167		N	N		N	N
AX-110481851	2B	N	N		2B	98.167		N	N		N	N
RFL_Contig1633_304	2B	N	N		2B	98.167		2B	64.411		2B	91.305
BS00083078_51	2B	N	N		2B	98.167		N	N		N	N
AX-109867559	2B	N	N		2B	98.167		N	N		N	N
AX-158547435	2B	N	N		2B	98.167		N	N		N	N
AX-111472623	2B	N	N		2B	98.167		2B	68.734		2B	91.305
Ku_c23446_2209	2B	N	N		2B	98.167		2B	68.734		2B	91.305
Tdurum_contig83066_276	2B	N	N		N	N		2B	68.734		2B	91.305
RAC875_c79857_301	2B	N	N		N	N		2B	73.16		2B	91.305
BS00059315_51	2B	N	N		2B	98.167		N	N		N	N
AX-158597393	2B	N	N		N	N		2B	77.603		N	N
wsnp_BE499478B_Ta_2_1	2B	N	N		N	N		2B	77.603		N	N
BS00099097_51	2B	N	N		2B	98.167		N	N		N	N
AX-158575264	2B	N	N		2B	98.167		N	N		N	N
BS00022417_51	2B	N	N		2B	98.167		N	N		N	N
AX-158538154	2B	N	N		2B	98.167		N	N		N	N
AX-158541173	2B	N	N		2B	98.167		N	N		N	N
GENE-4359_102	2B	N	N		2B	98.167		N	N		N	N
AX-158541179	2B	N	N		2B	98.167		N	N		N	N
wsnp_BF202681B_Ta_2_2	2B	N	N		2B	98.167		N	N		N	N
Kukri_c9387_112	2B	N	N		2B	98.167		N	N		N	N
Ra_c2110_1660	2B	N	N		2B	98.167		N	N		N	N
AX-158575247	2B	N	N		2B	98.167		N	N		N	N
AX-111628814	2B	N	N		N	N		2B	81.858		2B	91.305
wsnp_Ex_c13351_21042379	2B	N	N		2B	98.167		N	N		N	N
AX-158547446	2B	N	N		N	N		2B	81.858		2B	91.305
Tdurum_contig18197_86	2B	N	N		N	N		2B	81.858		2B	91.305
AX-158575399	2B	N	N		N	N		2B	81.858		2B	91.305
AX-95189509	2B	N	N		2B	101.569		2B	84.949		2B	91.305
RAC875_c1226_652	2B	2B	80.533		2B	104.711		2B	89.903		2B	93.938
AX-110926324	2B	2B	80.533		2B	104.711		2B	89.903		2B	93.938
wsnp_BE399688B_Ta_2_1	2B	N	N		2B	104.711		N	N		N	N
AX-158547365	2B	2B	83.287		2B	104.711		N	N		N	N
AX-158575304	2B	N	N		2B	104.711		N	N		N	N
wsnp_Ex_c22018_31193171	2B	N	N		2B	108.489		N	N		N	N
AX-158575052	2B	N	N		2B	108.489		N	N		N	N
wsnp_Ex_c3044_5620102	2B	N	N		2B	108.489		N	N		N	N
AX-158555733	2B	N	N		2B	108.489		N	N		N	N
AX-94589917	2B	N	N		2B	108.489		N	N		N	N
BS00031814_51	2B	N	N		2B	108.489		N	N		N	N
AX-110911101	2B	N	N		2B	108.489		N	N		N	N
AX-158610807	2B	N	N		2B	108.489		N	N		N	N
Kukri_c53629_239	2B	N	N		2B	108.489		N	N		N	N
AX-108884806	2B	N	N		2B	108.489		N	N		N	N
AX-158555754	2B	N	N		2B	108.489		N	N		N	N
AX-109345140	2B	N	N		2B	112.254		N	N		N	N
RAC875_c19210_348	2B	N	N		2B	112.254		N	N		N	N
BobWhite_c7786_376	2B	N	N		2B	112.254		N	N		N	N
BobWhite_c948_52	2B	2B	85.482		2B	112.254		2B	95.771		2B	98.776
AX-109270733	2B	2B	85.482		2B	112.254		2B	95.771		2B	98.776
AX-108981865	2B	N	N		2B	112.254		N	N		2B	98.776
AX-94402375	2B	2B	85.482		2B	112.254		2B	98.159		2B	98.776
AX-158597424	2B	N	N		2B	112.254		N	N		2B	98.776
AX-108915283	2B	2B	85.482		2B	112.254		2B	98.159		2B	98.776
AX-109472730	2B	2B	85.482		2B	112.254		2B	98.159		2B	98.776
AX-111472283	2B	2B	85.482		2B	112.254		2B	98.159		2B	98.776
AX-94472212	2B	2B	85.482		2B	112.254		2B	98.159		2B	98.776
Ku_c4777_2494	2B	2B	85.482		N	N		2B	98.159		2B	98.776
wsnp_Ex_rep_c106085_90293854	2B	N	N		2B	112.254		N	N		N	N
Excalibur_rep_c107558_367	2B	N	N		2B	112.254		N	N		N	N
AX-94690985	2B	N	N		2B	112.254		N	N		N	N
AX-158597291	2B	2B	88.376		N	N		N	N		N	N
AX-158562518	2B	N	N		2B	115.76		N	N		N	N
AX-158575250	2B	N	N		2B	115.76		N	N		N	N
TA005606-1282	2B	N	N		2B	115.76		N	N		N	N
AX-158597410	2B	N	N		2B	115.76		N	N		N	N
Kukri_rep_c68124_672	2B	N	N		2B	115.76		N	N		N	N
GENE-1313_319	2B	N	N		2B	115.76		N	N		N	N
AX-158575361	2B	N	N		2B	115.76		N	N		N	N
Excalibur_c20647_643	2B	2B	90.792		N	N		N	N		N	N
AX-158575021	2B	N	N		2B	115.76		2B	104.572		2B	105.288
BS00075410_51	2B	2B	90.792		N	N		N	N		N	N
GENE-0968_155	2B	2B	90.792		N	N		N	N		N	N
AX-109861126	2B	2B	90.792		2B	115.76		2B	104.572		2B	107.309
AX-158555772	2B	N	N		2B	115.76		2B	104.572		2B	107.309
AX-158555767	2B	N	N		2B	115.76		2B	104.572		2B	107.309
TA001505-1171	2B	N	N		2B	115.76		2B	104.572		2B	107.309
AX-158538162	2B	N	N		2B	115.76		2B	104.572		2B	107.309
AX-158547437	2B	N	N		2B	117.977		2B	104.572		2B	107.309
AX-158597367	2B	N	N		2B	117.977		2B	104.572		2B	107.309
AX-109962346	2B	2B	93.539		2B	117.977		2B	107.503		2B	113.117
AX-158574626	2B	2B	93.539		2B	117.977		2B	107.503		2B	113.117
BS00066545_51	2B	2B	93.539		2B	117.977		2B	107.503		2B	113.117
AX-94393508	2B	N	N		N	N		2B	117.404		2B	120.158
RAC875_c67311_429	2B	N	N		2B	124.109		2B	118.491		2B	120.158
AX-89399113	2B	2B	98.856		2B	124.109		2B	118.491		2B	120.158
wsnp_Ex_c20169_29215401	2B	N	N		N	N		2B	118.491		2B	125.072
AX-89465561	2B	N	N		N	N		2B	118.491		2B	125.072
Tdurum_contig26542_457	2B	2B	101.08		2B	129.582		N	N		N	N
AX-110981509	2B	N	N		2B	129.582		N	N		N	N
wsnp_Ex_rep_c67543_66165372	2B	2B	104.549		N	N		N	N		N	N
AX-158547128	2B	2B	104.549		N	N		N	N		N	N
AX-109398064	2B	N	N		2B	129.582		2B	125.431		2B	132.361
BS00093992_51	2B	2B	104.549		2B	129.582		2B	125.431		2B	132.361
AX-94401657	2B	2B	104.549		N	N		N	N		N	N
AX-158574498	2B	2B	104.549		N	N		N	N		N	N
AX-158562181	2B	2B	104.549		2B	129.582		2B	128.001		2B	132.361
AX-110392400	2B	2B	104.549		2B	129.582		2B	128.001		2B	132.361
AX-158541007	2B	N	N		2B	129.582		2B	128.001		2B	132.361
AX-94715499	2B	N	N		N	N		2B	128.001		2B	132.361
AX-94922346	2B	2B	107.439		2B	129.582		2B	130.468		2B	136.61
BS00070861_51	2B	2B	107.439		2B	133.827		2B	130.468		2B	136.61
IAAV9183	2B	2B	107.439		2B	133.827		2B	130.468		2B	136.61
Tdurum_contig7144_602	2B	2B	107.439		2B	133.827		2B	130.468		2B	136.61
AX-158546808	2B	2B	109.987		2B	133.827		2B	130.468		2B	136.61
AX-108740027	2B	2B	109.987		2B	133.827		2B	130.468		2B	136.61
GENE-0609_166	2B	2B	109.987		2B	133.827		2B	130.468		2B	136.61
CAP7_rep_c5636_102	2B	2B	109.987		2B	133.827		2B	130.468		2B	136.61
wsnp_Ex_c24711_33964543	2B	2B	109.987		2B	133.827		2B	130.468		2B	136.61
BS00012036_51	2B	2B	112.973		2B	133.827		2B	130.468		2B	140.708
AX-110378690	2B	2B	112.973		2B	133.827		2B	130.468		2B	140.708
Tdurum_contig31911_195	2B	2B	112.973		2B	133.827		2B	130.468		2B	140.708
TA001720-0874	2B	2B	112.973		2B	133.827		2B	130.468		2B	140.708
AX-94492853	2B	2B	112.973		2B	133.827		2B	130.468		2B	140.708
AX-89622815	2B	2B	116.009		2B	138.11		2B	130.468		2B	144.867
BS00046166_51	2B	2B	116.009		2B	138.11		2B	130.468		2B	144.867
AX-158546702	2B	2B	116.009		N	N		2B	130.468		2B	144.867
BS00022717_51	2B	2B	116.009		2B	138.11		2B	130.468		2B	144.867
JD_c2156_2040	2B	2B	116.009		2B	138.11		2B	130.468		2B	144.867
BS00023124_51	2B	2B	116.009		2B	138.11		2B	130.468		2B	144.867
BS00104667_51	2B	N	N		2B	138.11		2B	132.122		2B	144.867
AX-109835668	2B	2B	118.89		2B	141.27		2B	132.122		2B	144.867
AX-158547200	2B	2B	118.89		2B	141.27		2B	132.122		2B	144.867
AX-158574049	2B	2B	118.89		2B	141.27		2B	132.122		2B	144.867
BS00031253_51	2B	2B	118.89		N	N		2B	132.122		2B	144.867
wsnp_Ku_c9901_16493072	2B	N	N		N	N		N	N		2B	144.867
BS00046165_51	2B	2B	118.89		2B	141.27		2B	132.122		2B	144.867
TGWA25K-TG0240	2B	2B	118.89		N	N		2B	132.122		2B	144.867
RAC875_c4465_549	2B	2B	118.89		N	N		2B	132.122		2B	144.867
TGWA25K-TG0241	2B	2B	118.89		N	N		2B	132.122		2B	144.867
AX-158547203	2B	2B	118.89		2B	141.27		2B	132.122		2B	144.867
Ex_c16948_754	2B	2B	118.89		2B	141.27		2B	132.122		2B	144.867
TGWA25K-TG0268	2B	2B	118.89		2B	141.27		2B	132.122		2B	144.867
AX-94833805	2B	2B	118.89		2B	141.27		2B	132.122		2B	144.867
Excalibur_c80601_83	2B	2B	118.89		2B	141.27		2B	132.122		2B	144.867
BS00047070_51	2B	2B	118.89		2B	141.27		2B	132.122		2B	144.867
AX-94533854	2B	2B	118.89		2B	141.27		2B	132.122		2B	144.867
BobWhite_c32938_177	2B	2B	118.89		2B	141.27		2B	132.122		2B	144.867
BS00110588_51	2B	2B	118.89		2B	141.27		2B	132.122		2B	144.867
Excalibur_rep_c101581_184	2B	2B	118.89		2B	141.27		2B	132.122		2B	144.867
AX-94547426	2B	2B	118.89		2B	141.27		2B	132.122		2B	144.867
BS00022674_51	2B	2B	118.89		2B	141.27		2B	132.122		2B	144.867
AX-158574068	2B	2B	118.89		N	N		2B	132.122		2B	144.867
Excalibur_c95944_641	2B	2B	118.89		2B	141.27		2B	132.122		2B	144.867
AX-94515120	2B	2B	118.89		2B	141.27		2B	132.122		2B	144.867
AX-158562257	2B	2B	118.89		N	N		2B	132.122		2B	144.867
BS00081109_51	2B	2B	118.89		2B	144.448		2B	132.122		2B	144.867
Excalibur_c35074_257	2B	2B	118.89		2B	144.448		2B	132.122		2B	144.867
AX-158574323	2B	2B	118.89		2B	144.448		2B	132.122		2B	144.867
AX-158574028	2B	2B	118.89		2B	144.448		2B	132.122		2B	144.867
RFL_Contig4499_1145	2B	2B	118.89		2B	144.448		2B	132.122		2B	144.867
BS00035380_51	2B	2B	118.89		N	N		2B	132.122		2B	144.867
Kukri_c30659_91	2B	2B	118.89		N	N		2B	132.122		2B	144.867
AX-158546770	2B	2B	118.89		N	N		2B	132.122		2B	144.867
GENE-1232_258	2B	2B	118.89		2B	144.448		2B	132.122		2B	144.867
AX-158546688	2B	2B	118.89		N	N		N	N		2B	144.867
BS00009060_51	2B	N	N		N	N		N	N		2B	144.867
BS00030361_51	2B	2B	118.89		2B	144.448		2B	132.122		2B	149.026
BS00076000_51	2B	2B	118.89		N	N		2B	132.122		N	N
Excalibur_c42146_338	2B	2B	118.89		N	N		2B	132.122		N	N
AX-158540954	2B	2B	118.89		2B	144.448		2B	132.122		2B	149.026
BS00084417_51	2B	2B	125.738		2B	149.29		2B	136.4		2B	161.29
BS00080318_51	2B	2B	125.738		N	N		2B	136.4		2B	161.29
Excalibur_c224_1383	2B	2B	125.738		2B	149.29		2B	136.4		2B	161.29
AX-95241215	2B	2B	125.738		2B	149.29		2B	136.4		2B	161.29
AX-158597025	2B	2B	125.738		N	N		2B	136.4		2B	161.29
BS00046601_51	2B	2B	125.738		2B	149.29		2B	136.4		2B	161.29
BS00011276_51	2B	2B	125.738		N	N		2B	136.4		2B	164.052
Excalibur_c1883_340	2B	2B	125.738		2B	149.29		2B	136.4		2B	164.052
Excalibur_c65466_714	2B	2B	125.738		2B	149.29		2B	136.4		2B	164.052
BS00069756_51	2B	2B	125.738		N	N		2B	136.4		2B	164.052
AX-158547060	2B	2B	125.738		2B	149.29		2B	136.4		2B	164.052
AX-158562156	2B	2B	125.738		N	N		2B	136.4		2B	164.052
AX-111611186	2B	2B	127.701		2B	149.29		2B	136.4		2B	164.052
AX-94702510	2B	2B	135.201		N	N		2B	141.201		2B	171.574
AX-158536950	2B	2B	135.201		N	N		2B	141.201		2B	171.574
AX-89391029	2B	2B	138.65		N	N		2B	141.201		2B	175.092
Tdurum_contig14482_423	2B	2B	138.65		N	N		2B	141.201		2B	175.092
AX-158536948	2B	2B	138.65		N	N		2B	143.239		2B	175.092
AX-110500701	2B	2B	138.65		N	N		2B	143.239		2B	175.092
AX-158522037	2B	N	N		2B	163.992		N	N		N	N
AX-108771736	2B	2B	145.651		N	N		2B	149.18		2B	184.581
AX-158538087	2B	2B	145.651		N	N		2B	151.205		2B	184.581
AX-111094478	2B	2B	145.651		N	N		2B	151.205		2B	184.581
AX-94547064	2B	2B	145.651		N	N		2B	151.205		2B	184.581
BS00067878_51	2B	2B	148.363		2B	167.598		2B	152.407		2B	188.144
wsnp_Ex_c298_580660	2B	N	N		2B	172.304		N	N		N	N
AX-158546523	2B	2B	151.963		2B	172.304		2B	161.976		2B	190.992
BS00097147_51	2B	2B	151.963		N	N		2B	161.976		N	N
Excalibur_c5193_64	2B	N	N		2B	172.304		N	N		N	N
AX-158610259	2B	N	N		2B	172.304		N	N		N	N
AX-158540908	2B	N	N		2B	172.304		N	N		N	N
BS00100118_51	2B	N	N		2B	172.304		N	N		N	N
AX-158536958	2B	N	N		2B	176.002		N	N		N	N
AX-109901635	2B	N	N		2B	176.002		N	N		N	N
BS00083998_51	2B	N	N		2B	176.002		N	N		N	N
AX-109931402	2B	N	N		2B	176.002		N	N		N	N
AX-95087261	2B	N	N		2B	176.002		N	N		N	N
BS00026037_51	2B	N	N		2B	176.002		N	N		N	N
AX-110524801	2B	N	N		2B	176.002		N	N		N	N
AX-94734962	2B	2B?	0		2B	178.547		2B?	0		2B?	0
IAAV5331	2B	2B	83.287		2B	112.254		2B	95.771		2B	98.776
IAAV298	2D	2D_1	2.435		N	N		2D_1	0		2D_1	0
AX-95256064	2D	2D_1	0		2D_1	0		2D_1	0		2D_1	0
AX-158522676	2D	N	N		N	N		N	N		2D_1	6.921
D_contig17313_245	2D	N	N		N	N		N	N		2D_1	6.921
BS00049582_51	2D	2D_1	13.755		2D_1	3.057		N	N		N	N
AX-158576391	2D	N	N		N	N		N	N		2D_1	6.921
BS00108451_51	2D	2D_1	13.755		2D_1	3.057		N	N		2D_1	11.138
AX-94939601	2D	2D_1	16.162		2D_1	4.881		N	N		2D_1	11.138
BS00023099_51	2D	2D_1	18.387		2D_1	6.129		N	N		2D_1	11.138
AX-86178317	2D	2D_1	18.387		2D_1	6.129		N	N		2D_1	11.138
AX-158557688	2D	2D_1	20.804		2D_1	8.555		N	N		2D_1	11.138
AX-158522462	2D	2D_1	20.804		2D_1	8.555		N	N		2D_1	11.138
GENE-1298_98	2D	2D_1	20.804		2D_1	8.555		N	N		2D_1	11.138
Tdurum_contig77522_310	2D	2D_1	20.804		2D_1	8.555		N	N		2D_1	11.138
BS00022957_51	2D	2D_1	20.804		2D_1	8.555		N	N		2D_1	11.138
AX-94391187	2D	2D_1	20.804		2D_1	8.555		N	N		2D_1	11.138
BS00063632_51	2D	2D_1	20.804		2D_1	8.555		N	N		2D_1	11.138
BS00095512_51	2D	N	N		2D_1	8.555		N	N		2D_1	11.138
AX-94645278	2D	2D_1	20.804		2D_1	10.66		N	N		2D_1	11.138
wsnp_Ex_c12250_19568265	2D	2D_1	23.328		2D_1	10.66		N	N		2D_1	11.138
AX-158611853	2D	2D_1	23.328		2D_1	10.66		N	N		N	N
AX-158547850	2D	N	N		N	N		2D_2	0		2D_1	15.327
TGWA25K-TG0197	2D	N	N		N	N		2D_2	0		2D_1	15.327
wsnp_Ex_c58019_59494143	2D	N	N		N	N		2D_2	5.082		2D_1	15.327
wsnp_CAP7_c888_455397	2D	N	N		N	N		2D_2	5.082		2D_1	15.327
BS00067698_51	2D	N	N		N	N		2D_2	5.082		2D_1	15.327
BS00029208_51	2D	N	N		N	N		2D_2	5.082		2D_1	15.327
AX-158576364	2D	N	N		N	N		2D_2	5.082		2D_1	15.327
AX-158532774	2D	2D_1	25.642		2D_1	13.105		N	N		2D_1	21.511
AX-158611906	2D	N	N		N	N		2D_2	9.185		2D_1	21.511
BS00093757_51	2D	2D_1	42.906		N	N		N	N		2D_1	28.22
tplb0030j08_1960	2D	2D_1	42.906		N	N		N	N		2D_1	28.22
BS00022276_51	2D	2D_1	45.274		N	N		N	N		N	N
Kukri_c27309_590	2D	2D_1	55.318		N	N		N	N		N	N
AX-95110141	2D	N	N		N	N		2D_3	0		2D_1	42.009
wsnp_CAP12_c1503_764765	2D	N	N		N	N		2D_3	3.21		2D_1	43.807
AX-94627716	2D	2D_1	52.681		2D?	0		N	N		N	N
D_contig73920_552	2D	2D_1	79.154		N	N		N	N		N	N
Kukri_c16477_181	2D	2D_1	79.154		N	N		N	N		N	N
AX-94459264	2D	N	N		N	N		2D_4	0		2D_2	0
BobWhite_c16655_421	2D	2D_1	79.154		N	N		2D_4	1.993		2D_2	1.703
AX-158532764	2D	2D_1	79.154		N	N		2D_4	1.993		2D_2	1.703
AX-158597740	2D	2D_1	79.154		N	N		2D_4	6.964		2D_2	1.703
AX-158532642	2D	2D_1	79.154		N	N		2D_4	6.964		2D_2	1.703
AX-158576385	2D	2D_1	79.154		N	N		N	N		N	N
AX-158576504	2D	2D_1	82.289		N	N		N	N		N	N
BS00073229_51	2D	2D_1	82.289		N	N		N	N		N	N
BS00081578_51	2D	N	N		N	N		2D_4	6.964		2D_2	3.933
BS00106937_51	2D	N	N		N	N		2D_4	6.964		2D_2	3.933
BS00062864_51	2D	N	N		N	N		2D_4	6.964		2D_2	3.933
Kukri_c4790_1174	2D	N	N		N	N		2D_4	6.964		2D_2	3.933
AX-158576381	2D	N	N		N	N		2D_4	6.964		2D_2	3.933
AX-158576388	2D	N	N		N	N		2D_4	6.964		2D_2	3.933
AX-158576376	2D	N	N		N	N		2D_4	6.964		2D_2	3.933
BS00022211_51	2D	N	N		N	N		2D_4	6.964		2D_2	6.777
AX-158547803	2D	N	N		N	N		2D_4	6.964		2D_2	6.777
AX-158522505	2D	2D_1	85.488		N	N		N	N		N	N
AX-158522494	2D	2D_1	85.488		N	N		N	N		N	N
BS00039210_51	2D	2D_1	85.488		N	N		N	N		N	N
BS00039211_51	2D	2D_1	85.488		N	N		N	N		N	N
AX-158547785	2D	2D_1	85.488		N	N		N	N		N	N
Kukri_c63505_174	2D	2D_1	85.488		N	N		N	N		N	N
Excalibur_c17456_428	2D	2D_1	85.488		N	N		N	N		N	N
AX-158576325	2D	2D_1	85.488		N	N		N	N		N	N
IACX1444	2D	2D_1	85.488		N	N		N	N		N	N
wsnp_BG314532D_Ta_1_1	2D	2D_1	85.488		N	N		N	N		N	N
Excalibur_c22877_1990	2D	2D_1	85.488		N	N		N	N		N	N
AX-158547783	2D	2D_1	85.488		N	N		N	N		N	N
AX-158522483	2D	2D_1	85.488		N	N		2D_4	10.393		2D_2	10.628
Kukri_c16557_855	2D	2D_1	85.488		N	N		2D_4	10.393		2D_2	10.628
AX-158522481	2D	N	N		N	N		2D_4	10.393		2D_2	10.628
BS00076261_51	2D	2D_1	85.488		N	N		2D_4	10.393		2D_2	10.628
Kukri_rep_c72558_961	2D	2D_1	88.823		N	N		2D_4	10.393		2D_2	10.628
RAC875_c26896_339	2D	2D_1	88.823		N	N		2D_4	10.393		2D_2	10.628
AX-158522482	2D	N	N		N	N		2D_4	12.828		2D_2	10.628
AX-158611867	2D	N	N		N	N		2D_4	12.828		2D_2	10.628
BS00063225_51	2D	N	N		2D_2	3.256		2D_4	12.828		2D_2	10.628
BS00082604_51	2D	N	N		N	N		2D_4	12.828		2D_2	10.628
RAC875_rep_c72220_143	2D	N	N		N	N		2D_4	12.828		2D_2	10.628
AX-109401533	2D	N	N		N	N		2D_4	12.828		2D_2	10.628
RAC875_c31493_120	2D	N	N		2D_2	3.256		2D_4	12.828		2D_2	10.628
AX-109332754	2D	N	N		N	N		2D_4	14.552		N	N
BS00021718_51	2D	2D_1	93.621		N	N		N	N		N	N
AX-158562643	2D	2D_1	93.621		N	N		N	N		N	N
AX-158522671	2D	N	N		2D_2	11.763		N	N		2D_3	0
BS00065455_51	2D	2D_1	98.03		N	N		N	N		2D_3	3.123
AX-158522710	2D	2D_1	98.03		N	N		2D_4	21.321		N	N
AX-108816843	2D	N	N		2D_2	14.459		N	N		N	N
AX-158562171	2D	N	N		2D_2	16.939		2D_4	26.11		N	N
GENE-0687_448	2D	N	N		2D_2	17.1		N	N		N	N
AX-158547554	2D	N	N		N	N		2D_4	28.975		N	N
AX-158521902	2D	2D_1	103.831		2D_2	17.1		2D_4	28.975		N	N
AX-94460734	2D	2D_1	105.99		2D_2	17.1		2D_4	31.693		N	N
AX-158522249	2D	2D_1	105.99		2D_2	17.1		2D_4	31.693		N	N
AX-158611270	2D	N	N		N	N		2D_4	33.314		2D_3	14.161
AX-158575831	2D	N	N		N	N		2D_4?	0		2D_3	18.564
wsnp_Ex_c8303_14001708	2D	N	N		2D_2	19.578		2D????	0		2D_3	19.546
IAAV8779	2D	N	N		2D?	0		N	N		N	N
BS00012014_51	2D	2D_2	0		N	N		2D_5	0		N	N
TA015761-0703	2D	2D_2	0		N	N		2D_5	0		N	N
RAC875_c15518_236	2D	2D_2	0		N	N		2D_5	0		N	N
BS00009458_51	2D	2D_2	0		N	N		2D_5	0		N	N
BS00086534_51	2D	2D_2	0		N	N		2D_5	0		N	N
Excalibur_c42413_442	2D	2D_2	0		N	N		2D_5	0		N	N
TA003390-0807	2D	2D_2	0		N	N		2D_5	0		N	N
BS00094172_51	2D	2D_2	0		2D?	8.991		2D_5	4.259		N	N
AX-94603646	2D	N	N		2D_2	0		2D_4	6.964		2D_2	3.933
BS00065701_51	2D	N	N		2D_2	0		2D_4	6.964		2D_2	3.933
wsnp_Ex_rep_c66522_64795143	2D?	N	N		N	N		2D???	0		2D?	0
AX-158533223	3A	3A_1	0		3A_1	0		3A_1	0		3A	0
AX-94619024	3A	3A_1	0		3A_1	0		3A_1	0		3A	0
AX-108790772	3A	3A_1	0		3A_1	0		3A_1	0		3A	0
AX-158577592	3A	3A_1	0		3A_1	0		3A_1	0		3A	0
AX-89436583	3A	3A_1	0		3A_1	0		3A_1	0		3A	0
Kukri_c28650_111	3A	3A_1	0		3A_1	0		3A_1	0		3A	0
AX-111150471	3A	3A_1	3.309		3A_1	0		3A_1	0		3A	0
RFL_Contig1488_671	3A	3A_1	6.769		3A_1	0		3A_1	0		3A	0
BS00055211_51	3A	N	N		3A_1	5.011		N	N		N	N
AX-158548161	3A	N	N		3A_1	5.011		N	N		N	N
AX-158577453	3A	3A_1	24.137		N	N		3A_1	6.806		3A	8.277
AX-158577595	3A	3A_1	27.071		3A_1	12.994		3A_1	6.806		3A	11.656
AX-158577598	3A	3A_1	27.071		3A_1	12.994		3A_1	6.806		3A	11.656
AX-95116867	3A	N	N		3A_1	16.183		3A_1	9.581		3A	15.857
AX-158577587	3A	N	N		3A_1	36.565		N	N		N	N
AX-94490447	3A	N	N		N	N		3A_1	19.774		3A	23.335
AX-158541365	3A	N	N		3A_1	40.004		3A_1	21.932		3A	28.659
AX-94449625	3A	N	N		3A_1	40.004		3A_1	21.932		3A	28.659
AX-158533248	3A	N	N		3A_1	43.361		3A_1	24.602		3A	41.649
AX-158523905	3A	N	N		3A_1	43.361		3A_1	24.602		3A	41.649
AX-111009690	3A	N	N		3A_1	43.361		3A_1	24.602		3A	41.649
AX-158533209	3A	N	N		3A_1	43.361		3A_1	24.602		3A	41.649
AX-158557763	3A	N	N		3A_1	43.361		N	N		N	N
AX-110470294	3A	N	N		3A_1	43.361		3A_1	27.312		3A	41.649
AX-94421535	3A	N	N		3A_1	43.361		3A_1	27.312		3A	41.649
BS00049032_51	3A	N	N		3A_1	43.361		3A_1	27.312		3A	42.649
AX-158524110	3A	N	N		3A_1	46.283		3A_1	29.43		3A	44.708
AX-89556358	3A	N	N		N	N		N	N		3A	60.387
AX-158523970	3A	N	N		3A_1	55.208		3A_1	32.463		3A	60.387
BS00048757_51	3A	N	N		3A_1	55.208		3A_1	32.463		3A	60.387
AX-108755238	3A	N	N		3A_1	63.408		3A_1	41.9		3A	73.212
AX-158524105	3A	N	N		3A_1	63.408		3A_1	41.9		3A	76.539
AX-158523948	3A	N	N		N	N		3A_1	50.186		3A	82.192
Kukri_c62467_362	3A	N	N		N	N		3A_1	50.186		3A	82.192
BS00032524_51	3A	N	N		3A_1	66.346		N	N		N	N
BS00065468_51	3A	N	N		3A_1	66.346		N	N		N	N
BS00094366_51	3A	N	N		3A_1	66.346		N	N		N	N
AX-111007414	3A	N	N		3A_1	66.346		N	N		N	N
IAAV2646	3A	N	N		3A_1	66.346		N	N		N	N
AX-158524104	3A	N	N		3A_1	66.346		N	N		N	N
AX-95237322	3A	N	N		3A_1	66.346		N	N		N	N
Tdurum_contig86206_149	3A	N	N		3A_1	66.346		N	N		N	N
BS00013584_51	3A	3A_2	0		3A_1	69.49		3A_1	53.657		N	N
AX-109415633	3A	3A_2	0		3A_1	69.49		3A_1	53.657		N	N
AX-109849056	3A	N	N		N	N		N	N		3A	90.908
AX-158533287	3A	N	N		N	N		N	N		3A	90.908
AX-94443246	3A	N	N		N	N		N	N		3A	94.682
AX-94389504	3A	N	N		N	N		N	N		3A	94.682
AX-158577443	3A	N	N		N	N		N	N		3A	94.682
AX-158523900	3A	N	N		N	N		N	N		3A	94.682
CAP8_c359_95	3A	N	N		N	N		N	N		3A	97.844
BS00067216_51	3A	N	N		N	N		N	N		3A	97.844
BS00042191_51	3A	N	N		N	N		N	N		3A	97.844
IAAV9068	3A	N	N		N	N		N	N		3A	97.844
IAAV4781	3A	N	N		3A_1	75.314		N	N		3A	100.903
BS00047836_51	3A	N	N		N	N		N	N		3A	100.903
AX-111088389	3A	N	N		N	N		N	N		3A	100.903
AX-86163051	3A	N	N		3A_1	78.078		N	N		N	N
Excalibur_c9811_131	3A	N	N		N	N		N	N		3A	104.899
IAAV6974	3A	N	N		N	N		3A_1	62.932		3A	104.899
AX-158523809	3A	N	N		N	N		N	N		3A	104.899
AX-108875928	3A	N	N		N	N		3A_1	62.932		3A	104.899
AX-158523974	3A	N	N		3A_1	80.466		N	N		N	N
AX-109298385	3A	N	N		N	N		3A_1	62.932		3A	104.899
AX-110438053	3A	N	N		N	N		3A_1	62.932		3A	104.899
AX-158577167	3A	N	N		N	N		3A_1	62.932		3A	104.899
AX-158532945	3A	N	N		3A_1	80.466		N	N		N	N
AX-158523702	3A	3A_2	8.126		3A_1	80.466		N	N		N	N
BS00037400_51	3A	3A_2	10.702		3A_1	80.466		3A_1	66.912		3A	107.899
AX-158576910	3A	3A_2	10.702		3A_1	80.466		3A_1	66.912		3A	107.899
AX-158532946	3A	N	N		3A_1	80.466		N	N		N	N
AX-158541291	3A	3A_2	10.702		3A_1	80.466		3A_1	66.912		3A	107.899
BS00089400_51	3A	3A_2	10.702		3A_1	80.466		3A_1	66.912		3A	107.899
Tdurum_contig62502_90	3A	3A_2	10.702		3A_1	80.466		3A_1	66.912		3A	107.899
AX-158523313	3A	N	N		3A_1	82.848		N	N		N	N
wsnp_CAP11_c2438_1258747	3A	N	N		3A_1	86.047		3A_1	66.912		3A	111.558
AX-158533132	3A	N	N		3A_1	89.201		3A_1	66.912		3A	111.558
AX-94606333	3A	N	N		3A_1	91.257		N	N		N	N
wsnp_Ex_rep_c101340_86719239	3A	N	N		3A_1	91.257		N	N		N	N
AX-158523330	3A	N	N		3A_1	91.257		N	N		N	N
AX-158523331	3A	N	N		3A_1	91.257		N	N		N	N
wsnp_Ra_c44141_50623811	3A	N	N		3A_1	91.257		N	N		N	N
AX-158523315	3A	N	N		3A_1	91.257		N	N		N	N
IAAV488	3A	N	N		3A_1	91.257		N	N		N	N
AX-158523473	3A	N	N		3A_1	91.257		3A_1	66.912		3A	114.851
wsnp_BE443995B_Ta_2_2	3A	N	N		3A_1	91.257		3A_1	66.912		3A	114.851
Kukri_rep_c112061_617	3A	N	N		3A_1	91.257		3A_1	66.912		3A	114.851
AX-110936122	3A	N	N		3A_1	91.257		3A_1	70.069		3A	114.851
BS00091769_51	3A	N	N		3A_1	91.257		N	N		N	N
AX-94989495	3A	N	N		N	N		3A_1	76.168		3A	121.045
Kukri_c5459_334	3A	N	N		N	N		3A_1	76.168		3A	123.032
Tdurum_contig63129_238	3A	N	N		3A_1	94.317		3A_1	81.441		3A	124.862
Tdurum_contig68855_91	3A	N	N		3A_1	94.317		3A_1	81.441		3A	124.862
AX-111006713	3A	N	N		N	N		3A_1	81.441		3A	124.862
AX-158576879	3A	N	N		3A_1	94.317		N	N		N	N
Ra_c5515_2396	3A	N	N		N	N		3A_1	86.116		3A	127.134
IAAV4286	3A	N	N		N	N		3A_1	86.116		3A	127.134
AX-158523079	3A	N	N		3A_1	96.748		N	N		N	N
AX-94470854	3A	N	N		N	N		3A_1	86.116		3A	127.134
AX-110475661	3A	N	N		3A_1	99.79		N	N		N	N
AX-94798864	3A	N	N		3A_1	99.79		N	N		N	N
Tdurum_contig59782_86	3A	N	N		3A_1	99.79		N	N		N	N
wsnp_Ra_c7280_12576178	3A	N	N		3A_1	99.79		N	N		N	N
IACX6092	3A	N	N		N	N		3A_1	86.116		3A	127.134
BobWhite_c42102_237	3A	N	N		3A_1	99.79		N	N		N	N
Ku_c56370_1155	3A	N	N		N	N		3A_1	86.116		3A	127.134
BobWhite_c34548_96	3A	N	N		3A_1	99.79		N	N		N	N
AX-158523071	3A	N	N		N	N		3A_1	86.116		3A	127.134
AX-158523730	3A	N	N		3A_1	99.79		N	N		N	N
BS00071948_51	3A	N	N		N	N		3A_1	86.116		3A	127.134
AX-110568350	3A	N	N		3A_1	99.79		N	N		N	N
AX-158523018	3A	N	N		N	N		3A_1	90.231		3A	127.134
AX-108905226	3A	N	N		3A_1	99.79		3A_1	95.163		3A	127.134
AX-158523405	3A	N	N		3A_1	99.79		N	N		N	N
AX-158523672	3A	N	N		3A_1	99.79		N	N		N	N
AX-110054718	3A	N	N		3A_1	99.79		N	N		N	N
AX-109911948	3A	N	N		3A_1	99.79		3A_1	101.251		3A	127.134
Tdurum_contig11121_834	3A	N	N		3A_1	99.79		3A_1	101.251		3A	127.134
AX-158523070	3A	N	N		3A_1	99.79		3A_1	101.251		3A	127.134
AX-108821223	3A	N	N		3A_1	99.79		3A_1	101.251		3A	127.134
RAC875_c67309_634	3A	N	N		3A_1	99.79		3A_1	105.599		3A	127.134
wsnp_Ra_c35889_44345459	3A	N	N		3A_1	99.79		3A_1	105.599		3A	127.134
IAAV1334	3A	N	N		3A_1	99.79		3A_1	105.599		3A	127.134
wsnp_Ku_c32404_42016343	3A	N	N		3A_1	99.79		3A_1	105.599		3A	127.134
BS00101401_51	3A	N	N		3A_1	99.79		3A_1	105.599		3A	127.134
wsnp_Ex_c1149_2206471	3A	N	N		3A_1	102.121		3A_1	105.599		3A	127.134
AX-89607200	3A	N	N		N	N		3A_1	105.599		3A	127.134
AX-94495697	3A	N	N		N	N		3A_1	105.599		3A	127.134
AX-158547985	3A	N	N		3A_1	115.183		3A_1	119.035		N	N
AX-94481094	3A	N	N		3A_1	119.104		3A_1	124.478		3A	136.351
AX-158523309	3A	N	N		3A_1	119.104		3A_1	128.144		3A	137.83
AX-86162523	3A	N	N		3A_1	119.104		N	N		N	N
AX-158523193	3A	N	N		3A_1	119.104		N	N		N	N
AX-86162690	3A	N	N		3A_1	119.104		N	N		N	N
AX-111686377	3A	N	N		3A_1	119.104		N	N		N	N
BS00061179_51	3A	N	N		3A_1	119.104		N	N		N	N
BS00080879_51	3A	N	N		3A_1	119.104		N	N		N	N
Kukri_c33640_640	3A	N	N		3A_1	123.308		N	N		N	N
AX-158548032	3A	N	N		3A_1	123.308		N	N		N	N
AX-89480149	3A	N	N		3A_1	123.308		N	N		N	N
AX-158523657	3A	N	N		3A_1	123.308		N	N		N	N
AX-158523686	3A	3A_2	38.729		N	N		N	N		N	N
AX-158533097	3A	3A_2	38.729		N	N		3A_1	141.391		3A	151.518
AX-158523659	3A	3A_2	38.729		N	N		3A_1	141.391		3A	153.669
RAC875_c47550_437	3A	3A_2	38.729		N	N		3A_1	141.391		3A	153.669
AX-110420182	3A	3A_2	38.729		N	N		N	N		N	N
BS00081688_51	3A	3A_2	42.649		N	N		N	N		N	N
wsnp_Ku_c8400_14280021	3A	3A_2	42.649		N	N		N	N		N	N
GENE-1981_131	3A	3A_2	42.649		N	N		N	N		N	N
AX-89405051	3A	3A_2	42.649		N	N		N	N		N	N
Excalibur_c17655_467	3A	3A_2	42.649		N	N		N	N		N	N
AX-95013434	3A	3A_2	42.649		N	N		N	N		N	N
GENE-1549_110	3A	3A_2	42.649		N	N		N	N		N	N
AX-158522984	3A	3A_2	42.649		N	N		N	N		N	N
BS00091002_51	3A	3A_2	47.217		N	N		N	N		N	N
RFL_Contig497_1114	3A	3A_2	47.217		N	N		N	N		N	N
AX-110487164	3A	3A_2	47.217		N	N		N	N		N	N
AX-158557731	3A	3A_2	47.217		N	N		N	N		N	N
AX-109835734	3A	N	N		N	N		3A_1	152.551		3A	163.104
wsnp_Ex_c1894_3575749	3A	N	N		3A_2	0		3A_1	152.551		3A	163.104
AX-89724344	3A	N	N		3A_2	0		N	N		N	N
AX-89541420	3A	N	N		3A_2	3.978		N	N		N	N
AX-158577006	3A	N	N		3A_2	3.978		N	N		N	N
Tdurum_contig62557_263	3A	N	N		3A_2	3.978		N	N		N	N
Excalibur_rep_c110501_525	3A	3A_2	56.661		N	N		N	N		N	N
AX-158523233	3A	3A_2	60.39		N	N		N	N		N	N
AX-158612744	3A	3A_2	60.39		N	N		N	N		N	N
BS00022256_51	3A	3A_2	60.39		N	N		N	N		N	N
BS00110564_51	3A	3A_2	60.39		N	N		N	N		N	N
AX-158523234	3A	3A_2	60.39		N	N		N	N		N	N
AX-158523268	3A	N	N		N	N		3A_1	165.688		3A	171.202
AX-94592827	3A	N	N		N	N		3A_1	165.688		3A	171.202
BS00022459_51	3A	N	N		N	N		3A_1	165.688		3A	171.202
BS00110550_51	3A	N	N		N	N		3A_1	165.688		3A	171.202
AX-94728219	3A	N	N		N	N		3A_1	165.688		3A	171.202
BS00022804_51	3A	N	N		N	N		3A_1	165.688		3A	175.447
BS00022368_51	3A	N	N		N	N		3A_1	167.898		3A	178.283
Excalibur_c96921_206	3A	3A_2	74.215		N	N		3A_1	171.689		3A	182.352
AX-158523263	3A	3A_2	74.215		N	N		3A_1	171.689		3A	182.352
AX-94479553	3A	3A_2	74.215		N	N		3A_1	174.243		3A	182.352
BS00097265_51	3A	3A_2	74.215		N	N		3A_1	174.243		3A	182.352
AX-94700391	3A	N	N		3A_2	21.998		N	N		N	N
AX-158597862	3A	N	N		3A_2	21.998		N	N		N	N
AX-108738660	3A	N	N		3A_2	21.998		N	N		N	N
BS00022424_51	3A	N	N		3A_2	21.998		N	N		N	N
AX-158532916	3A	N	N		3A_2	21.998		N	N		N	N
AX-111051421	3A	3A_2	80.009		N	N		N	N		N	N
AX-158532990	3A	3A_2	80.009		N	N		N	N		N	N
AX-95205792	3A	3A_2	80.009		3A_2	23.614		3A_1	181.412		3A	192.236
BS00076772_51	3A	N	N		N	N		3A_1	183.174		3A	192.236
Tdurum_contig42495_389	3A	3A_2	85.094		N	N		N	N		N	N
AX-158576937	3A	3A_2	85.094		N	N		N	N		N	N
AX-158541294	3A	3A_2	85.094		N	N		N	N		3A	199.751
AX-158537002	3A	3A_2	85.094		N	N		N	N		3A	199.751
AX-108882320	3A	N	N		3A_2	43.14		N	N		N	N
AX-158523464	3A	N	N		N	N		3A_2	0		N	N
AX-109428552	3A	N	N		3A_2	45.023		3A_2	0		3A	211.511
AX-108957535	3A	N	N		N	N		3A_2	0		N	N
BS00023028_51	3A	N	N		3A_2	45.023		3A_2	0		3A	211.511
Excalibur_c24829_189	3A	N	N		3A_2	45.023		3A_2	0		3A	211.511
AX-158523648	3A	N	N		3A_2	45.023		N	N		N	N
AX-158532920	3A	N	N		3A_2	45.023		3A_2	0		N	N
AX-94519580	3A	N	N		3A_2	45.023		N	N		3A	215.91
wsnp_Ex_c10630_17338753	3A	N	N		N	N		3A_2	0		3A	215.91
AX-158523624	3A	N	N		N	N		3A_2	3.387		3A	219.214
AX-110982995	3A	N	N		3A_2	45.023		N	N		3A	219.214
AX-158523625	3A	N	N		N	N		3A_2	3.387		3A	219.214
RAC875_c24982_202	3A	N	N		N	N		3A_2	3.387		3A	222.502
AX-158523631	3A	N	N		N	N		N	N		3A	222.502
AX-158523478	3A	N	N		N	N		3A_2	8.811		N	N
wsnp_BE426418A_Ta_2_1	3A	3A_2	103.174		3A_2	50.354		3A_2	11.61		N	N
wsnp_BE426418A_Ta_2_2	3A	3A_2	103.174		3A_2	50.354		3A_2	11.61		N	N
AX-110007045	3A	3A_2	103.174		3A_2	50.354		3A_2	11.61		N	N
AX-158523275	3A	3A_2	107.792		3A_2	50.354		3A_2	14.785		N	N
AX-94511558	3A	3A_2	113.311		3A_2	52.179		3A_2	14.785		N	N
AX-94631122	3A	3A_2	113.311		3A_2	52.179		3A_2	14.785		N	N
AX-158523697	3A	N	N		3A_2	54.786		N	N		N	N
Ku_c26872_269	3A	N	N		3A_2	54.786		N	N		N	N
AX-158523632	3A	N	N		3A_2	54.786		N	N		N	N
AX-94555026	3A	N	N		3A_2	54.786		N	N		3A	231.468
AX-158564249	3A	N	N		3A_2	54.786		N	N		3A	232.468
AX-110505846	3A	N	N		3A_2	54.786		N	N		N	N
AX-158577198	3A	N	N		3A_2	54.786		N	N		N	N
wsnp_Ku_c46762_53407442	3A	N	N		N	N		N	N		3A	232.468
BS00097939_51	3A	N	N		N	N		N	N		3A	232.468
BS00029569_51	3A	N	N		N	N		N	N		3A	232.468
AX-158533108	3A	N	N		3A_2	59.682		3A_2	21.608		N	N
AX-158523305	3A	N	N		3A_2	59.682		3A_2	21.608		N	N
AX-158533109	3A	N	N		3A_2	59.682		3A_2	21.608		N	N
AX-158523708	3A	N	N		3A_2	59.682		3A_2	21.608		N	N
AX-158576592	3A	N	N		3A_2	63.403		3A_2	28.344		3A	235.15
AX-158548022	3A	3A_2	123.47		3A_2	63.403		3A_2	28.344		N	N
AX-158597860	3A	3A_2	127.546		3A_2	63.403		3A_2	28.344		N	N
AX-108789882	3A	3A_2	127.546		3A_2	63.403		3A_2	28.344		N	N
AX-158548027	3A	3A_2	131.915		3A_2	63.403		3A_2	32.971		N	N
TA003550-0145	3A	N	N		3A_2	67.538		N	N		N	N
AX-109822452	3A	N	N		3A_2	67.538		3A_2	38.256		N	N
AX-158577156	3A	3A_2	136.56		3A_2	67.538		3A_2	38.256		N	N
Tdurum_contig93570_848	3A	3A_2	136.56		3A_2	67.538		3A_2	38.256		N	N
Tdurum_contig50577_620	3A	N	N		3A_2	67.538		3A_2	38.256		N	N
AX-158577051	3A	3A_2	136.56		N	N		N	N		N	N
BS00106008_51	3A	3A_2	136.56		3A_2	67.538		3A_2	38.256		N	N
AX-109848488	3A	N	N		3A_2	67.538		3A_2	42.225		N	N
AX-108810762	3A	N	N		3A_2	67.538		3A_2	46.669		N	N
AX-158523146	3A	3A_2	141.273		3A_2	72.548		3A_2	52.076		N	N
AX-109839445	3A	N	N		3A_2	72.548		3A_2	52.076		3A	239.629
AX-109493460	3A	N	N		N	N		3A_2	58.751		N	N
AX-158562724	3A	3A_2	145.366		3A_2	75.313		3A_2	58.751		N	N
IACX5980	3A	3A_2	149.246		N	N		N	N		3A	242.172
AX-94975215	3A	3A_2	161.251		N	N		N	N		N	N
AX-158612697	3A	3A_2	161.251		N	N		N	N		N	N
BobWhite_c18256_809	3A	3A_1	0		3A_1	0		3A_1	0		3A	0
Tdurum_contig55841_351	3A	N	N		3A_2	41.035		N	N		N	N
AX-158541595	3B	3B_1	0		3B_1	0		N	N		N	N
Tdurum_contig49804_392	3B	N	N		N	N		3B	0		3B_1	0
AX-158563275	3B	3B_1	4.589		3B_1	3.328		N	N		N	N
BS00098161_51	3B	3B_1	4.589		N	N		N	N		N	N
AX-158538388	3B	3B_1	4.589		N	N		N	N		N	N
AX-158541773	3B	3B_1	4.589		N	N		N	N		N	N
wsnp_Ex_c8360_14085858	3B	N	N		N	N		3B	4.557		3B_1	2.152
AX-158557912	3B	3B_1	4.589		N	N		3B	8.469		N	N
BS00102646_51	3B	3B_1	4.589		3B_1	14		3B	8.469		3B_1	2.152
AX-95156534	3B	N	N		3B_1	14		N	N		N	N
BS00011438_51	3B	N	N		N	N		3B	14.487		N	N
AX-110571567	3B	N	N		3B_1	16		3B	19.213		N	N
BobWhite_c7454_492	3B	N	N		3B_1	16		N	N		N	N
Tdurum_contig14251_431	3B	N	N		3B_1	16		N	N		N	N
BS00111294_51	3B	N	N		3B_1	20.091		3B	19.213		3B_1	6.566
AX-94809409	3B	N	N		3B_1	20.091		3B	29.866		3B_1	10.974
AX-94805521	3B	N	N		N	N		3B	34.589		N	N
AX-108795124	3B	N	N		3B_1	20.091		3B	34.589		3B_1	21.937
BS00064077_51	3B	N	N		3B_1	32.203		N	N		3B_1	39.768
AX-94574229	3B	N	N		3B_1	23.632		3B	34.589		N	N
Excalibur_c25566_1000	3B	N	N		3B_1	23.632		3B	34.589		3B_1	26.468
AX-111065273	3B	N	N		3B_1	23.632		N	N		N	N
wsnp_Ra_c16264_24873670	3B	N	N		N	N		N	N		3B_1	29.174
AX-109283105	3B	N	N		3B_1	27.987		3B	38.534		N	N
BS00039218_51	3B	N	N		N	N		3B	38.534		N	N
IACX6214	3B	N	N		3B_1	27.987		N	N		3B_1	29.174
AX-158578129	3B	N	N		N	N		N	N		3B_1	29.174
AX-158579227	3B	N	N		N	N		3B	38.534		N	N
AX-158563217	3B	N	N		3B_1	27.987		N	N		N	N
AX-94431965	3B	N	N		N	N		3B	42.046		N	N
AX-158579022	3B	N	N		N	N		N	N		3B_1	29.174
IAAV3924	3B	3B_2	0		N	N		N	N		3B_1	34.797
BS00097558_51	3B	3B_2	0		N	N		N	N		N	N
AX-158558140	3B	N	N		N	N		N	N		3B_1	39.768
AX-158541564	3B	3B_2	3.097		3B_1	32.203		N	N		N	N
Tdurum_contig11684_144	3B	3B_2	3.097		N	N		N	N		N	N
AX-110417518	3B	3B_2	3.097		N	N		N	N		N	N
BS00070455_51	3B	N	N		N	N		N	N		3B_1	43.93
AX-109941246	3B	N	N		N	N		3B	46.972		N	N
AX-109940330	3B	3B_2	6.29		N	N		N	N		N	N
AX-94795823	3B	3B_2	6.29		N	N		N	N		N	N
AX-94906790	3B	3B_2	8.825		N	N		N	N		N	N
AX-110444133	3B	N	N		N	N		N	N		3B_1	56.696
Excalibur_c24391_321	3B	3B_2	14.897		3B_2	0		3B	53.958		3B_1	65.053
AX-110996632	3B	3B_2	14.897		3B_2	0		3B	53.958		3B_1	66.013
AX-109406606	3B	3B_2	14.897		3B_2	0		3B	53.958		3B_1	66.013
AX-95206732	3B	N	N		N	N		3B	53.958		3B_1	66.013
AX-158538475	3B	N	N		3B_2	4.247		3B	58.323		N	N
IAAV5662	3B	N	N		3B_2	4.247		3B	60.324		N	N
RFL_Contig1456_842	3B	N	N		3B_2	4.247		3B	60.324		N	N
AX-158536738	3B	N	N		3B_2	4.247		3B	62.828		N	N
BS00087825_51	3B	N	N		3B_2	8.088		3B	62.828		N	N
AX-158555402	3B	N	N		3B_2	8.088		3B	62.828		N	N
AX-158579426	3B	N	N		3B_2	12.404		3B	62.828		3B_1	71.142
BS00022242_51	3B	3B_2	17.65		3B_2	12.404		N	N		3B_1	74.998
AX-109856494	3B	3B_2	22.131		3B_2	14.591		3B	69.631		N	N
AX-89617464	3B	N	N		N	N		3B	76.419		3B_1	85.178
wsnp_CAP11_c323_263628	3B	N	N		N	N		N	N		3B_1	85.178
AX-158557774	3B	N	N		3B_2	24.813		3B	76.419		3B_1	85.178
AX-95117727	3B	N	N		3B_2	24.813		3B	76.419		3B_1	85.178
AX-111509127	3B	N	N		N	N		3B	79.309		3B_1	85.178
GENE-1900_115	3B	N	N		N	N		3B	79.309		3B_1	85.178
wsnp_Ku_c33335_42844680	3B	N	N		N	N		3B	79.309		3B_1	85.178
AX-111642657	3B	N	N		N	N		3B	83.357		3B_1	85.178
Excalibur_c58066_180	3B	N	N		N	N		3B	83.357		3B_1	85.178
AX-158578680	3B	N	N		N	N		3B	83.357		3B_1	85.178
BS00075108_51	3B	N	N		N	N		3B	83.357		N	N
Tdurum_contig51993_52	3B	N	N		N	N		3B	87.051		N	N
BS00060255_51	3B	N	N		N	N		3B	87.051		N	N
RAC875_c35310_770	3B	N	N		N	N		3B	87.051		N	N
wsnp_Ex_c11246_18191331	3B	N	N		N	N		3B	87.051		N	N
wsnp_Ex_c19372_28313727	3B	N	N		N	N		3B	90.691		N	N
AX-111512776	3B	N	N		N	N		3B	94.388		N	N
AX-94452286	3B	N	N		N	N		3B	94.388		N	N
GENE-1587_448	3B	N	N		N	N		3B	94.388		3B_1	90.084
wsnp_Ex_c16304_24782232	3B	N	N		N	N		3B	97.729		3B_1	90.084
AX-158555898	3B	N	N		N	N		3B	97.729		3B_1	90.084
AX-158538496	3B	N	N		N	N		3B	97.729		3B_1	90.084
wsnp_Ex_c15944_24350833	3B	N	N		N	N		3B	97.729		3B_1	90.084
TGWA25K-TG0105	3B	N	N		N	N		3B	97.729		3B_1	90.084
AX-158579297	3B	N	N		N	N		3B	97.729		3B_1	90.084
AX-158541416	3B	N	N		N	N		3B	100.501		3B_1	90.084
AX-110941989	3B	N	N		N	N		3B	103.105		3B_1	90.084
wsnp_JD_c30422_23944042	3B	N	N		N	N		N	N		3B_1	93.469
AX-110924218	3B	N	N		N	N		N	N		3B_1	93.469
AX-109990240	3B	N	N		N	N		N	N		3B_1	93.469
TA002188-0143	3B	N	N		N	N		3B	108.474		3B_1	93.469
Tdurum_contig43263_243	3B	N	N		N	N		3B	110.174		3B_1	93.469
AX-108843273	3B	N	N		N	N		3B	110.174		3B_1	93.469
wsnp_JD_c9902_10674725	3B	N	N		N	N		3B	110.174		3B_1	93.469
AX-94383985	3B	N	N		N	N		3B	110.174		3B_1	93.469
Kukri_c3168_521	3B	N	N		N	N		3B	110.174		3B_1	93.469
AX-94425083	3B	N	N		N	N		3B	110.174		N	N
AX-89537681	3B	N	N		N	N		N	N		3B_1	93.469
tplb0062h15_59	3B	N	N		N	N		N	N		3B_1	93.469
RAC875_c37608_216	3B	N	N		N	N		3B	110.174		N	N
AX-158578544	3B	N	N		3B_2	36.531		3B	110.174		N	N
AX-94853637	3B	N	N		N	N		3B	110.174		3B_1	96.908
AX-111014699	3B	N	N		N	N		3B	110.174		3B_1	96.908
BS00098496_51	3B	N	N		N	N		3B	110.174		3B_1	96.908
TGWA25K-TG0287	3B	3B_1	4.589		N	N		N	N		N	N
wsnp_Ex_c19982_29009504	3B	N	N		N	N		3B	110.174		3B_1	96.908
AX-89355524	3B	N	N		N	N		3B	110.174		3B_1	96.908
Tdurum_contig3182_132	3B	N	N		N	N		3B	110.174		3B_1	96.908
Tdurum_contig28033_420	3B	N	N		N	N		3B	110.174		3B_1	96.908
Tdurum_contig15181_67	3B	N	N		N	N		3B	110.174		3B_1	96.908
BS00049570_51	3B	N	N		N	N		3B	110.174		3B_1	96.908
AX-94522801	3B	N	N		N	N		N	N		3B_1	96.908
BS00049615_51	3B	N	N		N	N		N	N		3B_1	96.908
AX-158579363	3B	N	N		3B_2	40.087		3B	110.174		N	N
AX-158557830	3B	N	N		3B_2	40.087		N	N		3B_1	99.529
wsnp_Ex_rep_c67067_65534806	3B	N	N		3B_2	40.087		3B	110.174		N	N
AX-158558064	3B	N	N		3B_2	40.087		3B	110.174		N	N
TGWA25K-TG0120	3B	N	N		3B_2	43.672		N	N		3B_1	99.529
AX-158557831	3B	N	N		3B_2	43.672		N	N		N	N
AX-158541424	3B	N	N		3B_2	46.588		N	N		N	N
wsnp_BE489326B_Ta_2_2	3B	N	N		3B_2	46.588		N	N		N	N
BobWhite_c16847_99	3B	N	N		3B_2	46.588		3B	110.174		3B_1	105.441
AX-110409073	3B	N	N		3B_2	46.588		3B	110.174		3B_1	105.441
AX-109501910	3B	N	N		3B_2	46.588		3B	110.174		N	N
AX-110513285	3B	N	N		N	N		N	N		3B_1	108.346
AX-94998942	3B	N	N		N	N		N	N		3B_1	108.346
BS00072151_51	3B	N	N		N	N		3B	110.174		N	N
AX-109276379	3B	N	N		N	N		N	N		3B_1	108.346
AX-109418825	3B	N	N		N	N		N	N		3B_1	108.346
BS00095061_51	3B	N	N		3B_2	51.236		N	N		N	N
AX-89691394	3B	N	N		3B_2	51.236		N	N		N	N
Kukri_c7804_2504	3B	N	N		3B_2	51.236		N	N		N	N
AX-108881562	3B	N	N		3B_2	51.236		N	N		N	N
Ku_c1005_1173	3B	N	N		3B_2	51.236		N	N		N	N
AX-94707625	3B	N	N		3B_2	51.236		N	N		N	N
AX-109877022	3B	N	N		3B_2	51.236		3B	110.174		N	N
AX-110403928	3B	N	N		3B_2	51.236		N	N		N	N
AX-110958104	3B	N	N		3B_2	54.356		N	N		N	N
AX-158538395	3B	N	N		3B_2	54.356		N	N		3B_1	112.45
AX-158548298	3B	N	N		3B_2	54.356		N	N		N	N
AX-158563556	3B	N	N		N	N		N	N		3B_1	112.45
AX-108747203	3B	N	N		3B_2	54.356		N	N		3B_1	112.45
AX-94539003	3B	N	N		3B_2	54.356		N	N		N	N
BS00023645_51	3B	N	N		N	N		N	N		3B_1	112.45
AX-158541427	3B	N	N		3B_2	54.356		N	N		N	N
IACX11401	3B	N	N		N	N		N	N		3B_1	112.45
Tdurum_contig54463_316	3B	N	N		3B_2	54.356		N	N		3B_1	112.45
AX-158557878	3B	N	N		3B_2	54.356		N	N		3B_1	112.45
AX-86163254	3B	N	N		3B_2	54.356		N	N		N	N
AX-158563614	3B	N	N		3B_2	54.356		N	N		N	N
RAC875_c17884_616	3B	N	N		N	N		3B	112.981		N	N
BS00105995_51	3B	N	N		N	N		3B	112.981		N	N
wsnp_Ex_c123_244117	3B	N	N		N	N		3B	112.981		N	N
wsnp_Ex_c7172_12318529	3B	3B_2	38.696		3B_2	54.356		3B	112.981		3B_1	112.45
wsnp_Ex_c22016_31191407	3B	3B_2	38.696		3B_2	54.356		N	N		N	N
AX-109331529	3B	3B_2	38.696		3B_2	54.356		N	N		N	N
AX-158563564	3B	3B_2	38.696		3B_2	54.356		3B	112.981		3B_1	112.45
AX-109363759	3B	3B_2	38.696		3B_2	54.356		3B	112.981		3B_1	112.45
AX-158555892	3B	3B_2	38.696		N	N		N	N		N	N
AX-109475553	3B	3B_2	38.696		N	N		N	N		N	N
RAC875_c46237_294	3B	3B_2	38.696		N	N		N	N		N	N
wsnp_BG263758B_Ta_2_1	3B	3B_2	38.696		N	N		N	N		N	N
Excalibur_c14999_712	3B	3B_2	38.696		N	N		N	N		N	N
wsnp_JD_c1316_1891903	3B	3B_2	38.696		N	N		N	N		N	N
wsnp_BQ159467B_Ta_2_1	3B	3B_2	38.696		N	N		N	N		N	N
RAC875_c32792_231	3B	3B_2	38.696		N	N		N	N		N	N
AX-158536736	3B	3B_2	38.696		N	N		N	N		N	N
BS00030430_51	3B	3B_2	38.696		N	N		N	N		N	N
AX-158555838	3B	3B_2	38.696		N	N		N	N		N	N
AX-110527999	3B	3B_2	38.696		N	N		N	N		N	N
AX-86181093	3B	N	N		3B_2	59.118		3B	116.058		3B_1	115.209
BS00052423_51	3B	N	N		3B_2	59.118		3B	116.058		3B_1	115.209
AX-109891953	3B	N	N		3B_2	59.118		3B	116.058		3B_1	115.209
AX-95224551	3B	N	N		3B_2	59.118		N	N		N	N
BS00099331_51	3B	N	N		3B_2	59.118		N	N		N	N
AX-110943276	3B	N	N		3B_2	59.118		N	N		N	N
AX-110517995	3B	N	N		N	N		3B	116.058		3B_1	115.209
BS00030581_51	3B	N	N		3B_2	59.118		3B	116.058		3B_1	115.209
JD_c11099_294	3B	N	N		N	N		3B	116.058		3B_1	117.501
AX-109348896	3B	3B_2	42.24		3B_2	62.768		3B	118.703		3B_1	123.206
AX-158558079	3B	N	N		3B_2	62.768		3B	118.703		3B_1	127.807
AX-111643893	3B	3B_2	46.063		3B_2	62.768		3B	118.703		3B_1	127.807
BS00089954_51	3B	3B_2	46.063		3B_2	62.768		3B	118.703		3B_1	127.807
Kukri_c4310_489	3B	N	N		3B_2	62.768		3B	118.703		3B_1	127.807
AX-108940705	3B	N	N		3B_2	62.768		3B	118.703		3B_1	127.807
AX-158548748	3B	N	N		N	N		3B	121.513		3B_1	131.93
AX-158578709	3B	N	N		N	N		3B	121.513		3B_1	131.93
BS00066466_51	3B	N	N		N	N		3B	121.513		3B_1	131.93
wsnp_Ex_c14162_22093694	3B	3B_2	50.825		N	N		3B	121.513		3B_1	134.863
AX-109983651	3B	3B_2	54.571		N	N		N	N		N	N
AX-111044023	3B	N	N		N	N		3B	125.28		3B_1	140.753
AX-158541838	3B	N	N		N	N		3B	125.28		3B_1	140.753
IACX3871	3B	N	N		N	N		3B	125.28		3B_1	140.753
AX-158541608	3B	N	N		N	N		3B	125.28		3B_1	140.753
AX-109838796	3B	N	N		N	N		3B	125.28		3B_1	140.753
AX-158548742	3B	N	N		N	N		3B	125.28		3B_1	140.753
AX-158598372	3B	N	N		N	N		3B	125.28		3B_1	140.753
BS00033372_51	3B	3B_2	58.029		N	N		N	N		N	N
AX-94633200	3B	3B_2	58.029		N	N		N	N		N	N
AX-108908010	3B	3B_2	58.029		N	N		N	N		N	N
AX-158563191	3B	N	N		N	N		3B	125.28		N	N
AX-158563184	3B	N	N		N	N		3B	125.28		3B_1	140.753
AX-158538369	3B	N	N		N	N		3B	125.28		3B_1	140.753
AX-111137179	3B	N	N		N	N		3B	125.28		3B_1	140.753
AX-89642186	3B	3B_2	58.029		3B_2	62.768		N	N		N	N
IAAV4613	3B	3B_2	58.029		3B_2	62.768		N	N		N	N
BS00073011_51	3B	N	N		3B_2	62.768		3B	128.455		3B_1	140.753
AX-158614499	3B	3B_2	62.034		3B_2	62.768		3B	128.455		3B_1	140.753
wsnp_Ku_rep_c72821_72480395	3B	3B_2	62.034		N	N		N	N		N	N
AX-94922974	3B	3B_2	62.034		3B_2	66.319		3B	128.455		3B_1	140.753
wsnp_Ex_c5547_9774195	3B	N	N		3B_2	66.319		3B	128.455		3B_1	140.753
Ku_c31046_525	3B	N	N		3B_2	66.319		3B	128.455		3B_1	140.753
AX-109898185	3B	N	N		3B_2	66.319		3B	128.455		3B_1	140.753
tplb0024c09_1335	3B	3B_2	62.034		3B_2	66.319		3B	128.455		3B_1	140.753
AX-111099059	3B	3B_2	66.171		3B_2	66.319		3B	128.455		3B_1	140.753
AX-108751096	3B	3B_2	66.171		3B_2	66.319		3B	128.455		3B_1	140.753
AX-158558025	3B	3B_2	66.171		3B_2	66.319		3B	128.455		3B_1	140.753
BS00087279_51	3B	3B_2	66.171		3B_2	66.319		3B	128.455		3B_1	140.753
AX-158538436	3B	3B_2	66.171		3B_2	66.319		N	N		N	N
TGWA25K-TG0211	3B	3B_2	66.171		3B_2	66.319		N	N		N	N
AX-89345228	3B	N	N		3B_2	66.319		N	N		N	N
BS00005265_51	3B	3B_2	66.171		N	N		N	N		N	N
Kukri_c25794_863	3B	N	N		3B_2	66.319		N	N		N	N
Tdurum_contig49477_187	3B	3B_2	66.171		N	N		N	N		N	N
Tdurum_contig63110_433	3B	3B_2	66.171		3B_2	66.319		N	N		N	N
AX-158541450	3B	3B_2	66.171		N	N		N	N		N	N
AX-158541601	3B	3B_2	66.171		3B_2	66.319		N	N		N	N
CAP7_c3667_77	3B	3B_2	66.171		3B_2	66.319		N	N		N	N
AX-158548554	3B	3B_2	66.171		N	N		N	N		N	N
AX-158558085	3B	3B_2	66.171		3B_2	66.319		N	N		N	N
AX-158538329	3B	N	N		N	N		N	N		3B_1	144.332
TGWA25K-TG0299	3B	3B_2	66.171		3B_2	66.319		N	N		N	N
AX-95228424	3B	N	N		N	N		N	N		3B_1	144.332
AX-158538330	3B	N	N		N	N		N	N		3B_1	144.332
AX-95629008	3B	3B_2	66.171		3B_2	66.319		N	N		N	N
AX-158579145	3B	3B_2	66.171		N	N		N	N		N	N
wsnp_Ex_c2609_4852360	3B	3B_2	66.171		N	N		N	N		N	N
TGWA25K-TG0190	3B	3B_2	66.171		N	N		N	N		N	N
AX-89595105	3B	3B_2	66.171		N	N		N	N		N	N
AX-94480399	3B	3B_2	66.171		N	N		N	N		N	N
AX-111036252	3B	3B_2	66.171		N	N		N	N		N	N
AX-109363741	3B	3B_2	66.171		N	N		N	N		N	N
AX-110545433	3B	3B_2	66.171		N	N		N	N		N	N
BobWhite_c32864_250	3B	3B_2	66.171		N	N		N	N		N	N
RAC875_s108395_60	3B	3B_2	66.171		N	N		N	N		N	N
BobWhite_c12281_752	3B	3B_2	66.171		N	N		N	N		N	N
AX-109911037	3B	3B_2	66.171		N	N		N	N		N	N
AX-158578257	3B	3B_2	66.171		N	N		N	N		N	N
AX-158578261	3B	3B_2	66.171		N	N		N	N		N	N
AX-158548198	3B	3B_2	66.171		N	N		N	N		N	N
BS00068816_51	3B	3B_2	66.171		N	N		N	N		N	N
BS00068817_51	3B	3B_2	66.171		N	N		N	N		N	N
AX-158548707	3B	N	N		3B_2	66.319		N	N		N	N
AX-158577811	3B	3B_2	66.171		N	N		N	N		N	N
AX-158578704	3B	3B_2	66.171		N	N		N	N		N	N
AX-95144562	3B	3B_2	66.171		N	N		N	N		N	N
AX-158598230	3B	3B_2	66.171		3B_2	69.912		N	N		N	N
AX-108793870	3B	3B_2	66.171		3B_2	69.912		N	N		N	N
AX-86162687	3B	3B_2	66.171		N	N		N	N		N	N
BobWhite_c14365_59	3B	3B_2	69.988		N	N		3B	131.195		N	N
AX-158579271	3B	3B_2	75.765		N	N		3B	142.394		N	N
TGWA25K-TG0237	3B	3B_2	75.765		N	N		3B	142.394		N	N
AX-111099410	3B	N	N		N	N		3B	142.394		N	N
BobWhite_c40087_93	3B	N	N		N	N		3B	142.394		N	N
AX-111455746	3B	N	N		N	N		3B	142.394		N	N
TGWA25K-TG0255	3B	N	N		N	N		N	N		3B_1	155.468
TGWA25K-TG0253	3B	N	N		N	N		N	N		3B_1	155.468
TGWA25K-TG0248	3B	N	N		N	N		3B	145.178		N	N
AX-158577783	3B	3B_2	84.506		N	N		N	N		N	N
AX-94932858	3B	3B_2	88.335		N	N		N	N		N	N
AX-158548192	3B	3B_2	88.335		N	N		3B	155.717		3B_1	162.388
AX-158541391	3B	3B_2	88.335		N	N		3B	155.717		3B_1	162.388
AX-158579001	3B	3B_2	88.335		N	N		3B	159.27		3B_1	162.388
BS00048754_51	3B	3B_2	88.335		3B_2	81.614		3B	159.27		3B_1	162.388
AX-158578654	3B	3B_2	88.335		N	N		N	N		N	N
AX-94979815	3B	3B_2	88.335		3B_2	81.614		3B	159.27		3B_1	162.388
AX-158538456	3B	3B_2	88.335		3B_2	81.614		3B	159.27		3B_1	162.388
AX-109416347	3B	N	N		3B_2	81.614		3B	162.743		3B_1	165.114
AX-158578249	3B	N	N		3B_2	81.614		3B	162.743		3B_1	165.114
BS00063034_51	3B	N	N		3B_2	84.938		3B	162.743		3B_1	165.114
AX-94548045	3B	N	N		3B_2	84.938		3B	162.743		3B_1	165.114
BS00083391_51	3B	N	N		3B_2	84.938		3B	162.743		3B_1	165.114
BS00022512_51	3B	N	N		3B_2	84.938		3B	162.743		3B_1	165.114
BobWhite_c40861_320	3B	N	N		3B_2	84.938		3B	162.743		3B_1	165.114
AX-158548361	3B	N	N		3B_2	84.938		3B	162.743		3B_1	165.114
AX-109433118	3B	N	N		3B_2	84.938		3B	162.743		3B_1	165.114
BS00058272_51	3B	N	N		3B_2	84.938		3B	162.743		3B_1	165.114
AX-158562999	3B	N	N		3B_2	84.938		3B	162.743		3B_1	165.114
wsnp_BE424246B_Ta_2_2	3B	N	N		3B_2	84.938		3B	162.743		3B_1	165.114
wsnp_BQ167580B_Ta_2_1	3B	N	N		3B_2	84.938		3B	162.743		3B_1	165.114
tplb0062a17_679	3B	N	N		N	N		3B	162.743		3B_1	167.847
Excalibur_c24617_131	3B	N	N		3B_2	84.938		3B	162.743		3B_1	167.847
AX-108842585	3B	N	N		3B_2	84.938		N	N		N	N
Ku_c46571_2627	3B	N	N		N	N		3B	162.743		3B_1	167.847
AX-109852462	3B	N	N		3B_2	84.938		3B	162.743		3B_1	167.847
AX-158557867	3B	N	N		3B_2	84.938		3B	162.743		3B_1	167.847
wsnp_JD_c29407_23413291	3B	N	N		N	N		3B	162.743		3B_1	167.847
CAP7_c11822_124	3B	N	N		3B_2	84.938		3B	162.743		3B_1	167.847
wsnp_Ex_c21491_30636749	3B	N	N		3B_2	84.938		3B	162.743		3B_1	167.847
AX-110483820	3B	N	N		N	N		3B	162.743		3B_1	170.545
AX-158536731	3B	N	N		N	N		3B	162.743		3B_1	170.545
AX-111522571	3B	N	N		N	N		3B	162.743		3B_1	170.545
Kukri_c4335_775	3B	N	N		N	N		3B	162.743		3B_1	170.545
AX-89700941	3B	N	N		N	N		3B	162.743		3B_1	170.545
AX-108885885	3B	N	N		3B_2	88.626		3B	162.743		3B_1	170.545
IAAV1797	3B	N	N		N	N		3B	162.743		3B_1	170.545
Excalibur_c18172_2105	3B	N	N		3B_2	88.626		3B	162.743		3B_1	170.545
BobWhite_c40305_243	3B	3B_2	92.964		N	N		N	N		N	N
AX-108867032	3B	N	N		N	N		3B	164.713		3B_1	170.545
AX-110424928	3B	3B_2	92.964		N	N		N	N		N	N
AX-111134155	3B	3B_2	92.964		N	N		N	N		N	N
Excalibur_c60319_127	3B	3B_2	92.964		N	N		N	N		N	N
AX-158537021	3B	3B_2	92.964		N	N		3B	167.755		3B_1	173.071
AX-110909431	3B	3B_2	92.964		N	N		3B	167.755		3B_1	173.071
wsnp_Ex_c1676_3185400	3B	3B_2	92.964		N	N		3B	167.755		3B_1	173.071
AX-94870142	3B	3B_2	92.964		N	N		3B	167.755		3B_1	173.071
IACX20464	3B	N	N		N	N		3B	167.755		3B_1	173.071
BobWhite_c40244_73	3B	N	N		N	N		3B	167.755		3B_1	173.071
AX-158558020	3B	N	N		N	N		3B	167.755		3B_1	173.071
AX-109284327	3B	N	N		N	N		3B	167.755		3B_1	173.071
AX-89611858	3B	N	N		N	N		3B	170.896		3B_1	176.952
AX-158563514	3B	3B_2	97.355		3B_2	91.974		3B	170.896		3B_1	176.952
AX-158563515	3B	3B_2	97.355		3B_2	91.974		3B	170.896		3B_1	176.952
Jagger_c522_55	3B	3B_2	97.355		3B_2	91.974		3B	170.896		3B_1	176.952
AX-158563279	3B	3B_2	100.717		3B_2	97.355		3B	175.693		3B_1	176.952
AX-94736474	3B	3B_2	104.018		3B_2	102.01		3B	178.474		3B_1	185.816
BS00059887_51	3B	3B_2	104.018		3B_2	102.01		3B	178.474		3B_1	185.816
BS00060666_51	3B	3B_2	106.828		N	N		N	N		N	N
BS00072993_51	3B	N	N		3B_2	104.958		3B	181.344		3B_1	185.816
AX-110547477	3B	3B_2	110.378		3B_2	104.958		N	N		N	N
AX-111507658	3B	3B_2	110.378		3B_2	104.958		N	N		N	N
BS00040742_51	3B	3B_2	110.378		3B_2	104.958		N	N		N	N
AX-158579302	3B	3B_2	110.378		3B_2	104.958		N	N		N	N
BS00059416_51	3B	3B_2	113.129		3B_2	104.958		3B	185.754		N	N
BS00022403_51	3B	N	N		3B_2	104.958		3B	187.983		3B_1	189.796
Ku_c24974_674	3B	N	N		3B_2	104.958		N	N		N	N
AX-110364294	3B	N	N		3B_2	104.958		N	N		N	N
AX-109307467	3B	N	N		3B_2	104.958		N	N		N	N
AX-89556216	3B	N	N		3B_2	104.958		N	N		N	N
AX-158548765	3B	3B_2	115.608		N	N		N	N		3B_1	194.793
AX-158578996	3B	N	N		3B_2	108.216		3B	195.897		3B_1	197.45
AX-158538500	3B	N	N		3B_2	108.216		3B	195.897		3B_1	197.45
AX-158598370	3B	N	N		3B_2	108.216		3B	195.897		3B_1	197.45
BS00099738_51	3B	N	N		3B_2	110.603		N	N		N	N
BS00057988_51	3B	N	N		3B_2	110.603		N	N		N	N
wsnp_Ex_c13217_20858600	3B	3B_2	130.775		N	N		N	N		N	N
AX-158538304	3B	3B_2	130.775		N	N		N	N		N	N
AX-111611334	3B	3B_2	130.775		N	N		N	N		N	N
AX-158563324	3B	3B_2	130.775		N	N		N	N		N	N
AX-158563306	3B	N	N		3B_2	115.386		N	N		N	N
AX-158541672	3B	N	N		3B_2	115.386		N	N		N	N
AX-158563302	3B	N	N		3B_2	115.386		N	N		N	N
AX-158541480	3B	3B_2	140.51		3B_2	121.51		3B	205.8		3B_1	207.501
AX-158578325	3B	3B_2	140.51		3B_2	121.51		3B	205.8		3B_1	207.501
Tdurum_contig59953_282	3B	3B_2	140.51		3B_2	123.155		3B	205.8		3B_1	207.501
AX-110438998	3B	3B_2	143.145		3B_2	124.733		3B	205.8		3B_1	207.501
wsnp_Ra_c10710_17570054	3B	3B_2	143.145		3B_2	126.193		3B	205.8		3B_1	207.501
BS00024499_51	3B	3B_2	143.145		3B_2	126.193		3B	205.8		3B_1	207.501
BS00070210_51	3B	N	N		3B_2	128.339		3B	205.8		3B_1	207.501
AX-158578477	3B	N	N		3B_2	129.565		3B	205.8		3B_1	207.501
AX-158563180	3B	3B_2	146.673		N	N		N	N		N	N
AX-158548416	3B	3B_2	146.673		N	N		N	N		N	N
BS00056737_51	3B	3B_2	146.673		N	N		N	N		N	N
AX-158563487	3B	3B_2	148.805		N	N		3B	205.8		3B_1	207.501
AX-158557838	3B	3B_2	148.805		N	N		N	N		N	N
AX-89616116	3B	N	N		3B_2	138.606		3B	205.8		3B_1	207.501
TA005738-0654	3B	3B_2	150.499		N	N		N	N		N	N
BS00069273_51	3B	3B_2	150.499		N	N		N	N		N	N
AX-109892835	3B	N	N		N	N		3B	205.8		N	N
AX-109892509	3B	N	N		3B_2	138.606		N	N		N	N
AX-158541755	3B	3B_2	155.719		N	N		N	N		N	N
AX-158548172	3B	N	N		3B_2	143.232		3B	209.827		N	N
AX-94662238	3B	3B_2	157.757		3B_2	143.232		3B	209.827		N	N
AX-158579240	3B	N	N		3B_2	143.232		N	N		N	N
AX-158557941	3B	N	N		3B_2	143.232		3B	209.827		N	N
AX-158579019	3B	3B_2	157.757		N	N		N	N		N	N
AX-158537044	3B	N	N		N	N		3B	215.532		3B_1	218.181
GENE-2405_141	3B	N	N		N	N		3B	215.532		N	N
BS00071597_51	3B	N	N		N	N		3B	215.532		N	N
BS00037871_51	3B	N	N		N	N		3B	215.532		N	N
[truncated: 2,455 more rows]

## Sheet: Table S6
Table S6 Summary of genetic maps of populations MI/A40, MU/A40, P1314/A40 and P1314/A39
Population
MI/A40					MA/A40					P1314/A40					A39/P1314
Linkage group	No of markers	length in cM	max.spacing		Linkage group	No of markers	length in cM	max.spacing		Linkage group	No of markers	length in cM	max.spacing		Linkage group	No of markers	length in cM	max.spacing
1A_1	118	133.5	14		1A	167	190.7	17.7		1A_1	162	190.1	16		1A	151	188.7	14.1
1A_2	27	34	8.6		1B_1	93	126.9	14.7		1B_1	161	78.4	8.9		1B_1	88	121.9	31.8
1B	98	183.3	12.9		1B_2	3	22.5	22.5		1B_2	11	18.3	8.9		1D	70	75.1	15.1
1D_1	62	93.6	21.6		1D_1	76	74.7	15		1D?	2	12.7	12.7		2A_2	128	214.1	15.2
2A	158	171.5	16.9		1D_2	4	6.6	3.3		1D_1	3	17	17		2B	195	191	15.1
2B	169	152	22.2		2A	124	183.5	15.3		1D_2	38	5.8	3.1		2D_1	32	43.8	13.8
2D_1	8	0	0		2D	2	9	9		2A_1	2	5.4	5.4		2D_2	29	10.6	3.9
2D_2	56	106	23.8		2B	250	178.5	18.2		2A_2	140	197.4	18.1		2D_3	5	19.5	11
3A_1	12	27.1	17.4		2D_1	18	13.1	2.4		2B	162	162	17.4		3A	128	242.2	15.7
3A_2	61	161.3	28		2D_2	12	21.2	8.5		2D_2	8	9.2	5.1		3B_1	199	222.5	12.8
3B_1	8	4.6	4.6		3A_1	105	123.3	20.4		2D_3	2	3.2	3.2		3B_2	8	5	3
3B_2	141	178.1	17.7		3A_2	53	75.3	18		2D_4	37	33.3	6.8		3D_1	22	74.9	15.9
3D_1	7	23.1	15.1		3B_1	18	32.2	9.3		2D_5	8	4.3	4.3		3D_2	5	21.4	10.4
3D_2	14	16.7	13.3		3B_2	169	187.6	11.7		3A_1	95	183.2	13.4		3D_3	5	4.4	4.4
4A	68	218	20.8		3D_2	4	9.4	9.4		3A_2	37	58.8	6.8		3D_4	13	6.8	6.8
4B_1	28	76.4	18.4		3D_4	4	15.1	13.4		3B	228	246.5	16.2		4A_1	55	94.9	20.8
4D	28	23.9	6.5		3D_5	20	13.4	12.5		3D_1	6	5.5	2.5		4A_2	9	37	18.3
5A	173	253.2	16.2		4A_1	3	12.6	12.6		3D_2	7	12.2	9.9		4B_1	28	40.6	7.7
5B_1	16	45.4	9.5		4A_2	51	72.3	16.7		3D_3	5	13.5	11.7		4B_2	60	75.4	11.6
5B_2	117	150.7	9.5		4A_3	13	44.8	14.1		3D_4	3	13.2	13.2		4D	32	31	7.1
5D?	2	14.8	14.8		4A_4	5	6.8	6.8		3D_5	19	14.2	14.2		5A_1	15	17.9	7.7
5D_1	11	70.5	22.5		4B	95	180.7	15.5		4A_1	51	120.8	24.2		5A_2	6	4.1	4.1
5D_2	30	16.9	6.5		4D	30	31.6	6.7		4A_2	27	57.8	15.8		5A_3	89	157.6	14.7
6A_1	36	18.5	7.1		5A_1	81	102	18.3		4B_1	26	9.9	3.5		5A_4	39	63.4	18.1
6A_2	55	99.2	14.2		5A_2	93	140.4	21.9		4B_2	41	64.3	9.9		5B	245	276.1	13.5
6B	133	135.2	30.2		5B	228	210.8	10.3		4D	32	39.1	8.3		5D_1	4	6.4	3.3
6D_1	3	18.4	18.4		5D_2	10	15.9	7.6		5A_1	171	206.6	12.8		5D_2	7	24.8	19.1
6D_2	6	10.9	3.8		5D_3	3	6.7	3.6		5A_2	22	29.8	14		5D_3	45	29.2	9.1
6D_3	15	15.4	5.6		5D_4	3	6.2	6.2		5B_1	9	14	4.6		6A_1	19	24.1	12.7
7A	187	268.7	32.7		5D_7	40	10.5	9.6		5B_2	180	246.4	22		6A_2	36	84.2	20.3
7B	127	177.6	24.7		6A_1	37	29.8	10.7		5D_1	6	5.7	2.1		6B_1	22	25.5	7.7
7D_1	4	0	0		6A_2	105	120.28	14.9		5D_2	6	30.9	18.9		6B_2	78	106.1	18.5
7D_2	3	3.5	3.5		6B	178	164.3	16		5D_3	48	36	9.3		6D_2	60	108.4	19.7
7D_3	17	33.3	9.1		6D_1	7	7.3	3.9		6A_1	18	24.3	9.4		7A	161	237.3	15.4
					6D_2	11	28.5	9.8		6A_2	78	126.6	18.6		7B_1	57	125.3	25.7
					6D_5	32	5.9	3.6		6B	170	125.5	11		7B_2	30	24.7	4.5
					7A_1	39	32.5	7		6D_2	19	48.6	17.4		7D	23	64.4	13.5
					7A_2	122	122.2	13.7		6D_3	54	19.1	7.3
					7A_3	27	16.7	6.2		7A_1	44	20.8	3.5
					7B_1	3	4.6	4.6		7A_2	150	195.6	14.8
					7B_2	14	10.4	4		7B_1	31	67.9	14.7
					7B_3	65	70.8	20.2		7B_2	7	8.7	5.3
					7D_1	7	14.4	14.4		7B_3	49	51.2	13
					7D_2	2	4.9	4.9		7D_1	9	13.6	5.4
					7D_3	20	59	14.3		7D_2	3	2.9	1.5
										7D_3	10	17.4	5.3
										7D_4	7	13.2	7.1
Single markers or linakge groups with 0 cm length					Single markers or linakge groups with 0 cm length					Single markers or linakge groups with 0 cm length					Single markers or linakge groups with 0 cm length
5D	11	0			1D?	1	0			1D??	1	0			6D_1	3	0
1D_2	2	0			1D_3	2	0			1D_3?	2	0			5D	1	0
2B?	1	0			2D?	1	0			1D_4	1	0			2A_1	4	0
4B_2	2	0			3D_1	6	0			1D_5	1	0			1D??	1	0
4D?	1	0			3D_3	2	0			2B?	1	0			1D????	1	0
7D??	1	0			3D_6	1	0			2D???	1	0			2B?	1	0
					5D?	1	0			2D????	1	0			2D?	1	0
					5D	1	0			4A?7D?	1	0			3D?	1	0
					5D_5	2	0			4B_3	2	0			4D?	1	0
					6D_4?	1	0			4D?	1	0			5A?	1	0
					7D?	1	0			4D???	1	0			5D?	1	0
					4A|7D?	1	0			5D?	1	0			7D?	1	0
										2D?	1	0			7D??	1	0
										2D_1	2	0			7D???	1	0
										6D_1	3	0
Number of Polymorphic SNPs			2006		Number of Polymorphic SNPs			2466		Number of Polymorphic SNPs			2423		Number of Polymorphic SNPs			2216
Number of Linkage groupsa			34		Number of Linkage groupsa			45		Number of Linkage groupsa			47		Number of Linkage groupsa			37
Number of Recombination bins			574		Number of Recombination bins			619		Number of Recombination bins			629		Number of Recombination bins			659
total lenght of gentic map (cM)			2935.2		total lenght of gentic map (cM)			2838.1		total lenght of gentic map (cM)			2880.7		total lenght of gentic map (cM)			3100.3
average bin size between recombination points (loci)			5.11359		average bin size between recombination points (loci)			4.58498		average bin size between recombination points (loci)			4.57981		average bin size between recombination points (loci)			4.70455
a excluding isolated markers that could not be assigned to a linkage group and excluding linkage groups with several markers but a genetic length of 0 cM

## Sheet: Table S7
Table S7 Haplotype comparison of parental lines over the Qwdv.ifa-6A interval. Markers are ordered by genetic postions on maps. Colocating markers are ordered by bp postion on IWGSC RefSeq v2
		IWGSC Refseq v2 start		SNP calls of parental lines
Marker Id	chrom	bp postion		SVP-72017	A39	A40	Capo	Midas	Mulan
IACX473	6A	588049973		G	G	failed	G	G	G
AX-158527039	6A	588056269		A	A	failed	A	A	A
AX-94475556	6A	588955707		C	T	C	T	T	C
IAAV7168	6A	590623246		G	G	G	G	A	G
Tdurum_contig97355_136	6A	594554468		A	A	A	A	A	G
Tdurum_contig97355_194	6A	594554529		G	G	G	G	G	A
AX-158552278	6A	595290114		A	A	G	G	G	G
TGWA25K-TG03011	6A	599366272	Qwdv.ifa-6A interval	T	T	T	T	C	C
AX-95632143	6A	599369869		A	A	A	A	G	G
Tdurum_contig75700_411 - peak marker	6A	601412152		A	A	A	G	G	G
AX-95197581	6A	605868853		T	T	T	T	A	A
AX-89595830	6A	607336092		T	C	failed	C	C	T
AX-158527309	6A	607339922		T	C	C	C	T	T
AX-158552094	6A	607340268		T	T	T	T	C	T
AX-158559244	6A	609915458		C	T	Y	T	C	C
CAP8_c2210_103	6A	610967644		C	C	C	C	A	C
TA005330-0793	6A	610967845		G	A	R	A	A	A
AX-108958287	6A	611245527		A	G	R	G	G	G
AX-158587906	6A	611245991		G	G	G	G	A	G
tplb0031m24_341	6A	611808913		T	C	Y	C	C	C
1 TGWA25K-TG0301 = wsnp_Ra_c5346_9501281

## Sheet: Table S8
Table S8 Haplotype comparison of parental lines over the Qwdv.ifa-1B interval. Markers are ordered by genetic postions on maps. Colocating markers are ordered by bp postion on IWGSC RefSeq v2
		IWGSC Refseq v2 start		parental lines
Marker Id	chrom	bp postion		P1314	20812	CM-82036	Hermann	Capo	SVP-72017	A40	A39
BS00050522_51	1B	1421715	Qwdv.ifa-1B interval	C	C	C	C	T	T	T	T
AX-158607148	1B	7480151		G	G	G	G	A	A	A	A
TGWA25K-TG0220	1B	9599429		C	C	C	C	T	C	C	C
Ra_c69552_1419	1B	12404655		A	A	A	A	A	G	G	G
AX-158571730	1B	12408026		A	A	A	A	A	G	G	G
AX-158545235	1B	15838303		failed	failed	failed	T	failed	C	C	C
BS00074962_51	1B	16381428		C	C	C	T	failed	T	T	T
BS00105833_51	1B	18549670		C	C	C	T	C	C	C	C
Excalibur_c55959_651	1B	18608004		A	A	A	A	A	G	G	G
IAAV1312	1B	46190747		T	T	T	C	C	C	C	C
Excalibur_c95656_129	1B	50083717		failed	failed	failed	C	T	C	C	C
RFL_Contig2160_617	1B	52131091		G	G	G	A	G	A	A	A
BS00087787_51	1B	56067979		T	T	T	C	C	C	C	C
AX-158595824	1B	63257838		failed	failed	failed	C	T	C	C	C
AX-95152103	1B	64246447		C	C	C	T	T	T	T	T
AX-158521565	1B	72824963		G	G	G	G	G	A	A	G
IAAV9176	1B	100165692		G	G	G	T	T	T	T	T
TGWA25K-TG0126	1B	115968509		C	C	C	T	C	T	T	C
Kukri_c17540_394	1B	121486464		G	G	G	A	G	A	A	G
BS00093740_51	1B	127084199		A	A	A	G	G	G	G	G
TG0025 1RS.1BL	1B	151764142		T	T	T	C	C	C	C	C
wsnp_BE443531B_Ta_1_1	1B	163219585		C	C	C	T	C	T	T	C
BS00066165_51	1B	164428779		A	A	A	G	A	G	G	A
AX-94673150	1B	169345301		R	R	R	G	G	G	G	G
AX-158561162	1B	196030953		failed	failed	failed	C	C	C	C	C
AX-158561091	1B	202558285		failed	failed	failed	C	C	C	C	C
AX-94470119	1B	206557186		G	G	G	A	A	A	A	A
BobWhite_c13654_447	1B	208211428		A	A	A	G	G	G	G	G
Centromere (237.5–244.0 Mb) [1]
AX-110385663	1B	283946603		T	T	T	C	T	C	C	C
AX-158545071	1B	284440614		T	T	T	C	T	C	C	C
BS00065139_51	1B	288886273		T	T	T	C	C	C	C	C
AX-111565329	1B	289573858		A	A	A	G	G	G	G	G
BS00050126_51	1B	291786431		C	C	C	T	T	T	T	T
AX-110366212	1B	295069625		T	T	T	C	C	C	C	C
Ra_c16069_1820	1B	316689350		C	C	T	T	C	T	T	T
AX-158540117	1B	324155797		T	T	C	C	T	C	C	C
wsnp_Ex_c1429_2745237	1B	328167852		C	C	T	T	C	T	T	T
AX-94616791	1B	332111603		C	C	G	G	C	G	G	G
wsnp_Ex_c5947_10431109	1B	333060917		C	C	T	T	C	T	T	T
AX-108962827	1B	334113090		A	A	C	C	A	C	C	C
wsnp_Ra_c21132_30487331	1B	337668880		G	G	T	T	G	T	T	T
AX-108815692	1B	338510790		C	C	T	T	C	T	T	T
AX-94433968	1B	339560059		C	C	G	G	C	G	G	G
BS00073530_51	1B	450840581		T	C	C	T	T	C	Y	C
AX-89350924	1B	451157845		A	G	G	A	A	G	R	G
BS00032364_51	1B	453134608		G	A	A	G	G	A	R	A
Tdurum_contig70304_781	1B	453290667		A	G	G	A	A	G	R	G
wsnp_JD_c4485_5618761	1B	454265633		C	T	T	C	C	T	Y	T
wsnp_Ku_c4951_8856170	1B	455096549		A	G	G	A	A	G	R	G
wsnp_Ex_c52474_56060204	1B	456567317		G	A	A	G	G	A	R	A
GENE-3626_308	1B	458693666		C	T	C	C	T	C	failed	C
AX-158570359	1B	459638896		A	G	A	A	G	A	R	A
BS00069723_51	1B	462165935		G	T	G	G	T	G	K	G
AX-109283327	1B	462171051		T	T	T	T	C	T	failed	T
wsnp_Ra_c2027_3943938	1B	462885421		T	T	T	T	C	T	Y	T
wsnp_CAP7_c940_480745	1B	463366544		A	A	A	A	G	A	R	A
AX-108974554	1B	471962519		T	T	T	T	G	T	K	T
AX-158570361	1B	475470262		C	C	C	C	T	C	failed	C
BS00095568_51	1B	475863674		T	C	T	T	C	T	Y	T
AX-110459339	1B	476439080		T	T	T	T	C	T	failed	T
AX-110418815	1B	477423112		A	A	A	A	C	A	M	A
AX-158570336	1B	477983307		T	T	T	T	G	T	K	T
Kukri_c67707_114	1B	480666637		C	C	C	C	A	C	M	C
GENE-0142_178	1B	482239142		A	A	A	A	G	A	R	A
CAP7_c3456_113	1B	482239895		C	C	C	C	T	C	Y	C
BS00071465_51	1B	482555809		failed	C	C	C	T	C	Y	C
BS00023142_51	1B	483092623		T	T	T	T	C	T	Y	T
AX-158544898	1B	521085221		G	G	G	G	G	G	G	G
AX-158570189	1B	521942868		G	G	G	G	G	G	G	G
AX-95659642	1B	523936730		A	A	A	A	A	A	A	A
Tdurum_contig31102_299	1B	537120014		A	A	A	A	A	G	A	G
AX-95632122	1B	537120016		A	A	A	A	A	failed	A	failed
AX-158556737	1B	537415544		A	A	A	A	A	G	A	G
AX-158521182	1B	537597424		T	T	T	T	T	G	T	G
CAP12_c1129_220	1B	542406384		A	A	G	A	G	A	G	A
AX-158521219	1B	546251659		C	T	T	C	T	T	T	T
AX-158521033	1B	546951708		G	A	A	G	A	A	A	A
AX-110477406	1B	547336760		A	C	A	A	C	C	C	C
AX-158521142	1B	547649430		T	C	C	T	C	C	C	C
AX-94620208	1B	548766775		C	T	C	C	T	T	T	T
wsnp_CAP11_c543_375403	1B	549060183		G	A	A	G	A	A	A	A
AX-109333618	1B	549352447		C	T	C	C	T	T	T	T
wsnp_Ex_c7447_12752449	1B	549716091		T	G	G	T	G	G	G	G
AX-158560899	1B	549717794		G	A	A	G	A	A	A	A
AX-158521150	1B	549720094		T	C	T	T	C	C	C	C
BS00048610_51	1B	549720296		C	T	C	C	T	T	T	T
Tdurum_contig83770_218	1B	550103398		C	T	T	C	T	T	T	T
[1] Su H, Liu Y, Liu C, Shi Q, Huang Y, Han F (2019) Centromere Satellite Repeats Have Undergone Rapid Changes in Polyploid Wheat Subgenomes. Plant Cell 31:2035-2051. doi:10.1105/tpc.19.00133
